# Supplementary material for: HumanNet v3: an improved database of human gene networks for disease research
Source: Nucleic Acids Res. 2021 Nov 8;50(D1):D632–9. doi: 10.1093/nar/gkab1048 (PMC8728227; doi:10.1093/nar/gkab1048)
Supplement: gkab1048_Supplemental_Files [file gkab1048_supplemental_files.zip]

Archive with 3 entries (3 files):
- HumanNet_v3_Supplementary Infomation.pdf
- Supplementary Table 5.xlsx
- Supplementary Table 6.xlsx
