# Supplementary material for: HumanNet v3: an improved database of human gene networks for disease research
Source: Nucleic Acids Res. 2021 Nov 8;50(D1):D632–9. doi: 10.1093/nar/gkab1048 (PMC8728227; doi:10.1093/nar/gkab1048)
Supplement: gkab1048_Supplemental_Files [file gkab1048_supplemental_files.zip › Supplementary Table 5.xlsx]

## Sheet: Supplementary Table 5
Supplementary Table 5. Hit count to 722 COVID-19 related gene sets
Gene	Hit count
STAT1	136
ISG15	132
IRF7	121
MX1	121
IFIT1	112
IFIT3	112
OAS1	110
CXCL10	109
DDX58	107
IFIH1	107
IFIT2	107
OAS2	106
IFI44	102
RSAD2	101
MX2	99
EIF2AK2	98
OAS3	98
OASL	94
EPSTI1	92
USP18	92
IRF9	91
DDX60	89
STAT2	89
TNFAIP3	89
IFI6	88
XAF1	87
EGR1	86
IFI35	85
TOP2A	85
IFI44L	83
UBE2L6	83
JUN	82
CMPK2	81
DUSP1	81
HERC6	81
IFITM3	81
ISG20	81
DHX58	80
TRIM25	80
DTX3L	79
ACE2	78
FOS	78
IRF1	78
NFKBIA	78
GBP1	77
TAP1	77
APOL6	76
IFITM1	76
PML	75
ATF3	74
PARP9	74
B2M	73
BST2	73
MKI67	73
PARP12	73
TRIM21	73
HERC5	72
IFITM2	71
SOCS3	71
TLR3	71
MYD88	70
PSMB8	70
CCL2	69
CXCL2	69
PSME2	69
SAMD9L	69
SQSTM1	69
GBP2	68
IER3	68
IL6	68
CTSS	67
HELZ2	67
ICAM1	67
LY6E	67
PSMB9	67
RTP4	67
UNC93B1	67
C3	66
IFI16	66
IFIT5	66
PARP14	66
SAMHD1	66
ADAR	65
BNIP3L	65
IFI27	64
INHBA	64
ZBP1	63
ZNFX1	63
NMI	62
TBK1	62
TNFSF10	62
ETS2	61
IFNB1	61
JUNB	61
TRIM22	61
CDC20	60
GSTP1	60
LGALS3BP	60
NFKB1	60
TMPRSS2	60
CFB	59
CTSD	59
NDRG1	59
ARRDC3	58
CD274	58
HMOX1	58
LAP3	58
SLFN5	58
ANPEP	57
CSRNP1	57
PARP10	57
VEGFA	57
CXCL11	56
LMNB1	56
PTGS2	56
SAT1	56
SOD2	56
THEMIS2	56
TICAM1	56
ZFP36	56
GBP3	55
HLA-B	55
NAMPT	55
TPX2	55
ZC3H12A	55
ANXA2	54
BIRC5	54
BNIP3	54
CCR1	54
CDKN1A	54
CXCL8	54
DDIT3	54
IFNGR1	54
RELB	54
TAP2	54
TUBA4A	54
AKAP12	53
ANXA3	53
BHLHE40	53
KLF6	53
MAPK3	53
NLRC5	53
PLSCR1	53
PPP1R15A	53
RRM2	53
SP110	53
TRAFD1	53
UBA7	53
BIRC3	52
C1S	52
CXCL3	52
ERRFI1	52
ETS1	52
GRN	52
GZMA	52
HSH2D	52
MAFF	52
NFKB2	52
SRC	52
TLR4	52
TYMP	52
UHRF1	52
ZC3HAV1	52
BCL3	51
CCR5	51
CXCL1	51
DLGAP5	51
GADD45A	51
KRT18	51
LCN2	51
MYC	51
RNF19B	51
SAMD9	51
CDK1	50
CTSB	50
DUSP5	50
HSP90AA1	50
HSPA5	50
MXI1	50
NFKBIZ	50
NR1D2	50
PMAIP1	50
RNASEL	50
SIGLEC1	50
SOCS1	50
THBS1	50
AURKA	49
BATF2	49
CCL20	49
CTSL	49
DRAM1	49
FDPS	49
GADD45B	49
LGALS9	49
LYN	49
SERPINE1	49
STMN1	49
TDRD7	49
TXNIP	49
CCNB2	48
CCNL1	48
CD68	48
DDX60L	48
FURIN	48
HLA-A	48
KIF20A	48
PGK1	48
PLA2G4C	48
PLAU	48
PLAUR	48
STAT3	48
TK1	48
TLR7	48
UBD	48
CASP1	47
CCL5	47
CENPF	47
CLU	47
EDN1	47
IFNL1	47
IGFBP3	47
IL1B	47
MNS1	47
NCOA7	47
SGK1	47
TLR2	47
TRIM14	47
TUBA1A	47
BAG3	46
CLEC4E	46
CTSH	46
DDIT4	46
DTL	46
FASN	46
HSPA8	46
OGFR	46
PLK1	46
PNRC1	46
PSAT1	46
RIOK3	46
SP100	46
TNF	46
ACAT2	45
ADAM19	45
C15ORF48	45
CD55	45
CDC6	45
CYBA	45
IL15RA	45
IL1A	45
IRF3	45
KLF4	45
METTL7A	45
MME	45
NFKBIE	45
PRKCD	45
PSAP	45
PSME1	45
RGS2	45
ZFP36L1	45
ACTB	44
BAK1	44
CCNB1	44
CETN2	44
CREB5	44
FOSB	44
IGFBP4	44
KLF10	44
LGALS1	44
MOV10	44
MYADM	44
NDUFA4	44
PLAC8	44
PRDX5	44
PTX3	44
SLC16A1	44
SPP1	44
TUBA1B	44
ULK1	44
VIM	44
ALDH1A1	43
ANGPTL4	43
APOBEC3A	43
CLK1	43
CREBRF	43
FN1	43
HCK	43
IRF2	43
IRF8	43
KPNA2	43
MLKL	43
PLEC	43
RNF213	43
SLC15A3	43
TAPBP	43
AIF1	42
ATF4	42
CAV1	42
CHD1	42
DPP4	42
FTL	42
GPX1	42
HBEGF	42
IDI1	42
IDO1	42
IRAK1	42
LDLR	42
MCM2	42
PNPT1	42
PSMB10	42
RIPK3	42
TGM2	42
TMEM173	42
TNFSF13B	42
TOR1B	42
TUBA1C	42
UBB	42
ANLN	41
BTG1	41
C19ORF66	41
CD81	41
CEACAM1	41
CPT1A	41
CSF1	41
EEF1A1	41
F2RL1	41
GEM	41
HIVEP2	41
HSPE1	41
ID1	41
IFNL2	41
IL1RN	41
ITM2A	41
LIF	41
LMNA	41
MCM5	41
MSMO1	41
NUCKS1	41
OPTN	41
PTTG1	41
SERPINE2	41
SLC29A1	41
TNIP1	41
TRIM5	41
XRN1	41
ABL2	40
AHNAK	40
CCND1	40
CD74	40
CDCA3	40
CTGF	40
DDX3X	40
DNAJA1	40
EGFR	40
FTH1	40
GAPDH	40
GBP4	40
GLRX	40
HMGCS1	40
IGF1R	40
IRAK2	40
MACF1	40
MMP10	40
NCAPG	40
NR4A1	40
SEMA7A	40
SLC7A5	40
SLIRP	40
TFRC	40
TGFBI	40
TLR8	40
TYMS	40
ABCG2	39
ANXA1	39
APOL2	39
ASS1	39
C1QA	39
CCL8	39
CCNA2	39
CXCL9	39
DHFR	39
FCGRT	39
G0S2	39
GABARAPL1	39
GJB1	39
IER2	39
IL32	39
IRF5	39
ITGA2	39
JAK2	39
JMJD1C	39
MAP2K3	39
MVP	39
NEDD4	39
NFAT5	39
NRP1	39
RSRC2	39
SCD	39
SERF2	39
TALDO1	39
TIPARP	39
TUBB4B	39
TXN	39
YWHAZ	39
ANP32A	38
ATM	38
AXL	38
BCL2A1	38
CD86	38
CLEC7A	38
CLIC4	38
CRIP1	38
ENO1	38
FOSL1	38
GNS	38
HIVEP1	38
HMGB2	38
ITGA5	38
KDM6B	38
LAMP3	38
LDHA	38
MARCKSL1	38
MCM4	38
MCM7	38
NCAPD2	38
NUAK2	38
NUSAP1	38
PMEPA1	38
PPIG	38
PRC1	38
RPS15A	38
SAMD4A	38
SDC3	38
SERPING1	38
SFN	38
SLC40A1	38
SRRM2	38
TMEM123	38
UPK1B	38
ABCA1	37
AKT1	37
C1QC	37
CALR	37
CAT	37
CEP55	37
COL3A1	37
CRIP2	37
CYBRD1	37
DEK	37
DNMT1	37
EZH2	37
FABP5	37
FADS2	37
FAM83D	37
GDF15	37
GPRC5A	37
HLA-E	37
HSPB1	37
IFNGR2	37
IL10RA	37
LYZ	37
MMP1	37
MMP9	37
MPEG1	37
NFIL3	37
NME1	37
NR3C1	37
PCNA	37
PDE4B	37
PER1	37
PFKFB3	37
PFN1	37
PGRMC1	37
PHF11	37
PIK3AP1	37
PIM3	37
PLK2	37
RHBDF2	37
RPS7	37
RUNX1	37
SBNO2	37
SNRPD2	37
SPRY2	37
TAGLN2	37
TESC	37
TRIM26	37
TYROBP	37
UBE2C	37
UBL5	37
VMP1	37
ZCCHC2	37
ZNF292	37
ACTG1	36
AP2M1	36
AQP5	36
ASPM	36
BUB1	36
BUB1B	36
C1R	36
CDKN3	36
CHMP5	36
CIB1	36
CNP	36
CTPS1	36
CYP1A1	36
DBI	36
FANCI	36
FBXO32	36
FOXO3	36
GTSE1	36
GZMB	36
HES1	36
IDH2	36
LSS	36
MAP1LC3B	36
MAVS	36
NEAT1	36
NPM1	36
NUPR1	36
OAZ1	36
OLFM4	36
PLP2	36
PPIA	36
PRDX2	36
RBBP6	36
ROMO1	36
RPS17	36
SLC20A1	36
SLC25A25	36
SLC2A6	36
SPC25	36
STOM	36
TANK	36
TET2	36
TM4SF1	36
TNFRSF1B	36
TRANK1	36
VASP	36
VCAM1	36
ZBTB20	36
ABCA5	35
ADAM17	35
ARRDC4	35
BBC3	35
BLVRB	35
CA12	35
CCNF	35
CLDN2	35
CXCR4	35
DDX5	35
DPYSL2	35
ENPEP	35
ETV7	35
GBP5	35
GINS1	35
GNA12	35
HP	35
IFNAR1	35
ITGA6	35
KLHL24	35
KRT17	35
LGALS3	35
LNPEP	35
MAP3K8	35
MAPK1	35
MPC2	35
MT2A	35
MVD	35
MYH9	35
PALLD	35
PDGFB	35
PFDN5	35
PIM1	35
PPARA	35
RPL41	35
S100A8	35
SKIL	35
SMAD7	35
TFPI2	35
TMED9	35
TMEM140	35
TNFAIP2	35
TOMM7	35
TRAPPC6A	35
ACE	34
AKR1C3	34
AQP1	34
BCL6	34
C1QB	34
CCND2	34
CEBPB	34
CHAF1A	34
CHCHD2	34
CHD2	34
EGR2	34
EPC1	34
FAU	34
GABARAP	34
GHITM	34
GPX4	34
HAT1	34
HDAC9	34
HMGB3	34
HMMR	34
IFI30	34
IFNG	34
KIFC1	34
LST1	34
MAFB	34
MCL1	34
MFSD12	34
MTOR	34
MXD1	34
MYH10	34
NAV2	34
NEK2	34
NPC1	34
NPC2	34
NUF2	34
ODC1	34
PGD	34
PSMB3	34
PTAFR	34
RCAN1	34
RHOB	34
RND1	34
SH3BGRL3	34
SLC2A1	34
SLC47A1	34
SLC5A3	34
SP140L	34
SPAG5	34
SPARC	34
TAGLN	34
TCIRG1	34
TGFB1	34
TGFBR1	34
TIMP1	34
TMBIM6	34
TMEM97	34
TPM1	34
TRIB1	34
TTK	34
UBE2S	34
UQCRQ	34
VCL	34
YBX1	34
ZBED5	34
ZNF217	34
ANXA5	33
ATG5	33
BCL2L1	33
C2	33
CACNA1D	33
CAPG	33
CDH6	33
CFL1	33
CHAC1	33
CKS2	33
CSTB	33
CTSZ	33
EFHD2	33
EFNA1	33
FDFT1	33
FGD6	33
FNDC3B	33
GGH	33
GSN	33
HERPUD1	33
HJURP	33
HMGA1	33
HPGD	33
HSPA1B	33
ITGB2	33
KLF7	33
LAPTM5	33
LUC7L3	33
MDH1	33
MRPS21	33
NCF1	33
NEDD9	33
NREP	33
PBK	33
PCGF5	33
PDZK1IP1	33
PFKP	33
PHB	33
PHLDA1	33
PHLDB2	33
PKM	33
PPIB	33
RACGAP1	33
RRM1	33
SAPCD2	33
SCAND1	33
SERPINA1	33
SERPINB9	33
SH3BGRL	33
SIGLEC14	33
SLC38A2	33
SLC38A5	33
SLCO2B1	33
SNRPG	33
TNS1	33
TP53	33
TPI1	33
TRAF6	33
TRIB3	33
TSPO	33
UCP2	33
XBP1	33
ABCB1	32
AGT	32
AKR1B10	32
ALCAM	32
AURKAIP1	32
BRD2	32
CD24	32
CD38	32
CD83	32
CD9	32
CITED2	32
CORO1B	32
CTSC	32
CXCL12	32
CYP3A5	32
DAPP1	32
DHCR24	32
EPHX1	32
EREG	32
FLRT3	32
FRMD6	32
GATA2	32
GINS2	32
HNRNPAB	32
IL1R2	32
KCNQ1	32
KRT8	32
LAMP2	32
LSM7	32
MARCKS	32
MOB3C	32
NDUFA13	32
NKX3-1	32
NQO1	32
NR1D1	32
PCK2	32
PDE4D	32
PNISR	32
PON1	32
PPM1K	32
PRKDC	32
PSENEN	32
PSMB6	32
RAB8B	32
RAMP1	32
RPL9	32
RPS19	32
S100A11	32
SLC19A1	32
SLPI	32
SNRPB	32
SPRY4	32
SRP14	32
SRRT	32
SRSF2	32
TLR1	32
TNFRSF21	32
TPPP3	32
TPT1	32
TRAF1	32
TRAF3	32
TRIM56	32
UBN2	32
USP36	32
WARS	32
ABCC1	31
ACSS2	31
AGR2	31
AKR1A1	31
ARRB2	31
ATP6AP2	31
BAMBI	31
BAZ2B	31
BDKRB2	31
BRCA1	31
C5AR1	31
CALM2	31
CCND3	31
CD44	31
CES1	31
CKS1B	31
COTL1	31
CPA3	31
CYR61	31
DCTPP1	31
DNLZ	31
EP300	31
ERBB2	31
GCH1	31
GCHFR	31
GRB2	31
GRINA	31
GSDMD	31
HIST1H1C	31
HLA-C	31
HYOU1	31
INSIG1	31
JOSD2	31
JUND	31
KIT	31
KLHDC7B	31
LAMP1	31
MALL	31
MAPK14	31
MAT2A	31
MCM3	31
MCM6	31
MICAL3	31
N4BP1	31
NDC80	31
NKTR	31
PET100	31
PIM2	31
PLD3	31
PLEKHA4	31
PPP1R18	31
PSMA2	31
RICTOR	31
RPL23	31
RPL35	31
RPS6KA1	31
SERPINA3	31
SHCBP1	31
SLC39A8	31
SLC7A11	31
SMC4	31
SOD1	31
SPEN	31
SSB	31
STK10	31
TAF1D	31
TLR9	31
TMBIM1	31
TMPRSS11D	31
UBC	31
ZBTB21	31
ZC3H12C	31
AARS	30
ABCC3	30
ACIN1	30
ADAM9	30
ADRA2A	30
AHCY	30
AKR1B1	30
AMBRA1	30
AR	30
AURKB	30
CA2	30
CAPNS1	30
CASP8	30
CCDC34	30
CCNG2	30
CDA	30
CDCA7	30
COX7A2	30
CP	30
CREG1	30
CRYAB	30
DBP	30
DHCR7	30
DNAJB4	30
FAS	30
FCER1G	30
FOXM1	30
GPCPD1	30
GPNMB	30
HGF	30
HSP90AB1	30
ID2	30
IRS2	30
KIF23	30
KIF2C	30
LIG1	30
LIPG	30
LPP	30
LTF	30
LY86	30
MAOB	30
MAP1B	30
MAP1LC3A	30
MIF	30
NCAPH	30
NDUFA2	30
NDUFB2	30
NR4A3	30
NUCB2	30
PIGR	30
PLAT	30
PLOD2	30
PPP1R15B	30
PSKH1	30
RAB8A	30
RANBP2	30
REL	30
RPL11	30
RPS27A	30
RSL24D1	30
S100A10	30
S100A16	30
S100A4	30
S100A6	30
SDC4	30
SEC24B	30
SESN3	30
SF3B5	30
SLCO4A1	30
SMTN	30
SNCA	30
SPINK1	30
STC1	30
TFEB	30
TIMP2	30
TM7SF2	30
TMA7	30
TPM4	30
TSPAN8	30
VAMP8	30
VAT1	30
VAV3	30
YWHAQ	30
ZEB2	30
ABCA3	29
ABCC2	29
ALDH3A1	29
AMIGO2	29
AREG	29
ARRB1	29
ATP6V0D1	29
BRD1	29
BSG	29
CANT1	29
CAPS	29
CD47	29
CD53	29
CD69	29
CDK6	29
CENPE	29
CKB	29
CLEC4A	29
COCH	29
COL7A1	29
CORO1A	29
COX6B1	29
CPD	29
CREBBP	29
CRYZ	29
CSK	29
CYBB	29
CYP1B1	29
CYP2S1	29
DLC1	29
DPP3	29
DUSP4	29
ECH1	29
EEF2	29
ELF3	29
ELK4	29
EMP1	29
ETV1	29
FHL1	29
G6PD	29
GMNN	29
GMPR	29
GTF2H5	29
GTPBP2	29
HBP1	29
HNRNPA2B1	29
HSPA1A	29
ID3	29
IFNL3	29
KDM6A	29
KMT2C	29
KRT7	29
LARP1	29
LBH	29
LITAF	29
MXD4	29
MYBL2	29
NBR1	29
NCF2	29
NDUFB11	29
NDUFB7	29
NEURL3	29
OAT	29
PCSK9	29
PDK4	29
PI4K2B	29
PLTP	29
POR	29
PPA1	29
PRDX1	29
PRDX3	29
PTMS	29
RB1CC1	29
RIN2	29
RPS3A	29
RPS9	29
S100P	29
SCNN1A	29
SECTM1	29
SERTAD1	29
SH2B3	29
SLC16A3	29
SLC36A1	29
SLC4A7	29
SMAD3	29
SRXN1	29
STARD4	29
THBD	29
TKT	29
TMEM106B	29
TNFRSF10B	29
TNFRSF1A	29
TNFRSF9	29
TREX1	29
TRIM38	29
TSC22D2	29
TUBB6	29
TYK2	29
UGCG	29
UQCRB	29
UROD	29
VDR	29
WIPI1	29
ZWINT	29
ABCA2	28
ABCB11	28
ABCC4	28
ADAMTS15	28
AIG1	28
AKAP9	28
ALDH3B1	28
AMOTL2	28
ASAH1	28
ASNS	28
ATP1A1	28
B3GNT5	28
BACH2	28
BAD	28
BCL10	28
BCL9L	28
BMF	28
BRCA2	28
CACYBP	28
CALM1	28
CASP4	28
CD19	28
CD46	28
CETN3	28
CLK4	28
CNDP2	28
COL4A2	28
COX6A1	28
COX6C	28
COX8A	28
CXCL6	28
CYP2J2	28
DPM3	28
DST	28
DTYMK	28
DUSP16	28
DUSP6	28
DYNLL1	28
EFEMP1	28
EHMT2	28
EPHA2	28
EPHX2	28
ESRRA	28
FCGR2B	28
FIS1	28
FKBP5	28
FPR3	28
FRMD8	28
FXYD3	28
GABRP	28
GATM	28
GBA	28
GK	28
HOPX	28
ICAM3	28
JAG1	28
KLF5	28
LMNB2	28
LTBP1	28
MAP2	28
MAP3K1	28
MEPCE	28
NCOR2	28
NDUFB10	28
NEDD8	28
NPNT	28
NT5DC2	28
NUMA1	28
PGP	28
PLK3	28
PLS3	28
POLD2	28
PPT1	28
PRF1	28
PRSS8	28
RAB5C	28
RASGRP3	28
RPL30	28
RPL34	28
RPL7	28
RPS14	28
RPS25	28
RPS28	28
RTN3	28
RYBP	28
SAA1	28
SAFB	28
SEMA3C	28
SERP1	28
SERPINB8	28
SHISA5	28
SLC1A3	28
SLC25A37	28
SLC7A8	28
SLFN11	28
SMC2	28
SPDEF	28
SQLE	28
SRGN	28
STC2	28
SYNGR2	28
TAX1BP1	28
TBCA	28
TCN2	28
TIMM8B	28
TINAGL1	28
TJP1	28
TMEM184B	28
TMEM59	28
TP53INP1	28
TSC22D3	28
TUBB2A	28
TUBB3	28
UBR4	28
VARS	28
VCAN	28
VPS35	28
YIF1A	28
YPEL5	28
ABCC10	27
ABTB2	27
ACO1	27
ACOT13	27
ACSL3	27
ACTN4	27
ADAM10	27
AGRN	27
ALOX5AP	27
ALYREF	27
ANKRD1	27
APOBEC3C	27
APOBEC3G	27
APOL1	27
AQP9	27
ARHGDIA	27
ARID4B	27
ARID5B	27
ASF1B	27
ATRX	27
BANF1	27
BMPR2	27
C3AR1	27
CASP3	27
CD164	27
CDCA8	27
CDK19	27
CDK2	27
CDT1	27
CFH	27
CHMP4B	27
COX17	27
CSRP1	27
CXCL5	27
CYP2B6	27
DAPK1	27
DEPDC1B	27
DOK3	27
E2F1	27
EIF1	27
EIF3E	27
ERGIC1	27
ETV6	27
FAM107B	27
FEN1	27
FKBP8	27
FLNB	27
FOSL2	27
GBP6	27
GCA	27
GIGYF1	27
GJB2	27
GPC1	27
GSTM3	27
GSTO1	27
HINT1	27
HMGCR	27
HOXB6	27
HPGDS	27
IDH1	27
IER5	27
IFIT1B	27
IGFBP7	27
IL18BP	27
IL1RAP	27
IVNS1ABP	27
KMT2E	27
KYNU	27
LTB	27
MAGT1	27
MAP3K2	27
MAPKAPK2	27
MFGE8	27
MGAT1	27
MICAL2	27
MKNK2	27
MPST	27
MSRB1	27
MT1E	27
MT1F	27
MTHFD2	27
MYLK	27
NAPA	27
NBEAL2	27
NCF4	27
NDUFB6	27
NEDD4L	27
OSGIN1	27
PARP1	27
PCMTD1	27
PDE5A	27
PDIA6	27
PLA2G7	27
POLA1	27
PPDPF	27
PPP2R1A	27
PRDX6	27
PRELID1	27
PSMA3	27
PSMA4	27
PSMD4	27
PTP4A1	27
RAD51AP1	27
RASD1	27
RELA	27
RIPK2	27
RND3	27
RNPEP	27
RPL26	27
RSF1	27
SCIN	27
SELENBP1	27
SELL	27
SHMT1	27
SLC12A2	27
SLC28A3	27
SLC3A2	27
SLC7A2	27
SLCO2A1	27
SMG1	27
SNX10	27
SOX9	27
SPI1	27
ST14	27
SVIL	27
SYNE1	27
SYNE2	27
TFF3	27
TIMP3	27
TMEM176B	27
TMEM62	27
TMSB10	27
TNFRSF12A	27
TPCN1	27
TRIP13	27
TST	27
TTYH3	27
TUFT1	27
UGT2B15	27
UPP1	27
USMG5	27
USP25	27
XDH	27
YWHAH	27
ZSWIM4	27
ACAA1	26
ACSL1	26
ADAM8	26
ADI1	26
ADM	26
AIM2	26
ALDH3A2	26
APOE	26
APP	26
ARHGDIB	26
ARL3	26
ATP13A2	26
ATP5E	26
BRAF	26
CASP7	26
CCNG1	26
CCNI	26
CD180	26
CDC45	26
CDCA2	26
CDH1	26
CDK17	26
CENPA	26
CFLAR	26
CISD3	26
CKAP2	26
CNN2	26
COL4A1	26
COX7A2L	26
CTNNB1	26
CTSG	26
CX3CR1	26
CXCR3	26
CYB5A	26
CYCS	26
DPYD	26
DUSP8	26
DYNLRB1	26
EHD4	26
EMG1	26
ERP29	26
ETV3	26
EXT1	26
FAM43A	26
FBXO6	26
FCN1	26
FHL2	26
FKBP1A	26
FKBP4	26
GLIPR1	26
GPATCH8	26
GPBP1	26
GRAMD4	26
HELZ	26
HIRA	26
HMGB1	26
IGF2R	26
IL18	26
ITGAM	26
ITGB1	26
KPNB1	26
LARP7	26
LCK	26
LEO1	26
LGMN	26
LIPA	26
METRN	26
METTL7B	26
MN1	26
MRPL23	26
NBEA	26
NFKBID	26
NHP2	26
OCIAD2	26
ORC1	26
PBXIP1	26
PEPD	26
PHIP	26
PIK3IP1	26
PIK3R5	26
POLR2A	26
POLR2L	26
PPP1CB	26
PROC	26
PSD3	26
PTMA	26
RAB11A	26
RAC2	26
RAI14	26
RBCK1	26
RERE	26
RNF125	26
RNF31	26
RPL12	26
RPL18	26
RPL22L1	26
RPL24	26
RPL27	26
RPLP0	26
RPS21	26
RPS26	26
RPS29	26
RPS5	26
S100A13	26
S100A9	26
SCARB2	26
SEC62	26
SERTAD2	26
SESN2	26
SLAMF7	26
SLC22A18	26
SLC25A10	26
SMCHD1	26
SMOX	26
SOX4	26
SPTSSA	26
SREBF2	26
SRP9	26
SUMO2	26
TCN1	26
TIMELESS	26
TLN1	26
TMEM106A	26
TNFRSF11A	26
TPM2	26
TSPAN6	26
UGT1A1	26
UQCR10	26
UQCRH	26
USF1	26
USP15	26
WBP2	26
XRCC4	26
YWHAE	26
YWHAG	26
ZEB1	26
ZNF267	26
ZYX	26
ABCC5	25
ACAA2	25
ACSF2	25
ACTN1	25
AGTRAP	25
AHSA1	25
ALDH1A2	25
ANKRD33B	25
AOAH	25
APOBEC3B	25
ARHGEF28	25
ARID3B	25
ARL14	25
ARL6IP4	25
ARPC1B	25
ATF7IP	25
ATG2A	25
ATP13A1	25
ATP6V0E1	25
ATPIF1	25
BAZ1A	25
BCL2L11	25
BTG2	25
BTN3A1	25
C1RL	25
CCR2	25
CD63	25
CDC42EP2	25
CDH17	25
CEACAM5	25
CEBPA	25
CH25H	25
CHCHD5	25
CIT	25
CLDN10	25
CLIP4	25
COL18A1	25
COL1A1	25
CSF2RB	25
CXXC5	25
CYLD	25
CYTH4	25
DCK	25
DDX54	25
DPYSL3	25
DUSP10	25
DYNLT3	25
ECM1	25
EHD1	25
ELK3	25
ETFB	25
F2R	25
FAM111B	25
FAM214A	25
FAM46A	25
FBL	25
FCER2	25
FGFR2	25
FILIP1L	25
FOXK1	25
FSCN1	25
GABARAPL2	25
GALNT7	25
GBP7	25
GCC2	25
GCLC	25
GCLM	25
GIMAP4	25
GPC4	25
HK1	25
HLA-F	25
HSD11B1	25
IFITM10	25
IFT74	25
IQGAP3	25
ITGA4	25
ITPA	25
KCNJ2	25
KEAP1	25
KIF18B	25
KLF11	25
KMT2A	25
KNTC1	25
KRT4	25
LAMC2	25
LAMTOR2	25
LDHB	25
LENG8	25
LIMCH1	25
LMO2	25
LRP1	25
LSP1	25
MAD2L1	25
MANF	25
MATN2	25
MGAM	25
MGST1	25
MINOS1	25
MLEC	25
MMP7	25
MPRIP	25
MSL2	25
MSN	25
MTUS1	25
MYL12A	25
MYL6	25
NAGK	25
NDUFA3	25
NDUFAB1	25
NDUFB3	25
NINJ1	25
NOD2	25
NOP10	25
ORM1	25
OSMR	25
OTUD1	25
PADI2	25
PCF11	25
PFKL	25
PHGDH	25
PLEKHG3	25
PODXL	25
PRKD2	25
PRPF4B	25
PSMA6	25
PSMC4	25
RB1	25
RGL1	25
RPL39	25
RPL7A	25
RPLP1	25
RPS27	25
RPS8	25
SDC1	25
SEC14L1	25
SEC16A	25
SEMA4B	25
SERPINB2	25
SLC25A23	25
SLC43A2	25
SLCO3A1	25
SMURF1	25
SON	25
SORL1	25
SPON2	25
SREK1	25
SRRM1	25
STIP1	25
SUB1	25
TACC3	25
TEP1	25
TFPI	25
TGFBR3	25
THRA	25
TM4SF4	25
TMC5	25
TMCC1	25
TMEM176A	25
TMEM255A	25
TMEM258	25
TOP1	25
TOR1AIP1	25
TPP1	25
TRAM1	25
TREM2	25
TRMT112	25
TTC28	25
TUBB	25
UBA3	25
UBQLN2	25
VPS29	25
WNT5A	25
YTHDC1	25
YWHAB	25
ZFC3H1	25
ZMYM2	25
ZNF608	25
ABCG1	24
ABHD2	24
ACLY	24
AGO2	24
AGPAT2	24
AHNAK2	24
ALAS2	24
ALDOC	24
ANXA11	24
APC	24
APLNR	24
ARHGEF2	24
ARNTL2	24
ATAD2	24
ATP1B1	24
ATP6V0B	24
ATRAID	24
ATXN2L	24
BAAT	24
BMP4	24
BOP1	24
BZW1	24
C6ORF52	24
CAPZB	24
CBR1	24
CD109	24
CDC42EP1	24
CDKN2C	24
CEACAM6	24
CEBPD	24
CENPM	24
CEP170	24
CEP250	24
CHAF1B	24
CHCHD1	24
CLEC5A	24
CLIC1	24
COBLL1	24
COL15A1	24
CORIN	24
COX7B	24
CPM	24
CSF3	24
CXCL16	24
DDR2	24
DDX21	24
DDX39A	24
DEPDC1	24
DGAT2	24
DHRS9	24
DNM1	24
DSTN	24
E2F2	24
EBP	24
ECE1	24
ECT2	24
EHBP1L1	24
EIF5B	24
ENO2	24
EPS8	24
ERAP1	24
ERCC1	24
F3	24
FABP4	24
FGA	24
FGG	24
FGR	24
FILIP1	24
FMO3	24
FNBP1L	24
FNIP1	24
FOXA1	24
FUS	24
GATA3	24
GSR	24
GYS1	24
H2AFZ	24
HCLS1	24
HES6	24
HK3	24
HSP90B1	24
HSPH1	24
INF2	24
IRAK3	24
IRS1	24
ITGA8	24
ITLN1	24
JUP	24
KANSL1	24
KCNMA1	24
KIAA1217	24
KIF21B	24
KRT19	24
LAPTM4A	24
LCP1	24
LRRC45	24
MARK2	24
MAST4	24
MCOLN2	24
MDH2	24
MEF2D	24
MELK	24
MIEN1	24
MMP19	24
MRPL12	24
MRPL33	24
MUC1	24
MVK	24
MYCBP2	24
MYO18A	24
NDUFB5	24
NDUFB9	24
NEB	24
NFE2L3	24
NOS2	24
NR3C2	24
NT5C3A	24
NUB1	24
ODF3B	24
P4HA1	24
PARD6B	24
PDLIM7	24
PEBP1	24
PELI1	24
PER2	24
PGAM1	24
PGAP1	24
PNP	24
POLR2F	24
PPP2R2A	24
PSMC3	24
PTGES3	24
RALGAPA2	24
RAPH1	24
RARRES1	24
RBM3	24
RGCC	24
RIPK1	24
RNASEH2A	24
RPA3	24
RPL37A	24
RPS18	24
RPS20	24
RPS23	24
RPS27L	24
RPS6KA4	24
RUVBL2	24
SERINC5	24
SLC25A36	24
SLC7A7	24
SNIP1	24
SNX20	24
SOAT1	24
SORT1	24
SP1	24
SPATS2L	24
SPC24	24
SPSB2	24
SREBF1	24
TBC1D15	24
TCF19	24
TCP11L2	24
TGIF1	24
TIAM2	24
TLR6	24
TNFAIP6	24
TNFRSF14	24
TNS4	24
TSPAN1	24
TUBG1	24
TUFM	24
TXNDC17	24
UBXN1	24
UQCR11	24
VCPIP1	24
ZBTB10	24
ZBTB7B	24
ACSL5	23
ADAM15	23
ADRB2	23
AEN	23
AES	23
AKAP13	23
AMD1	23
AMOTL1	23
ANP32E	23
ARHGEF10L	23
ARL6IP5	23
ATP6V0C	23
BCAT1	23
BGN	23
BID	23
BRD4	23
C4A	23
CAMSAP1	23
CBX7	23
CCDC173	23
CCL4	23
CDC42BPB	23
CDC42SE1	23
CFTR	23
CLDN5	23
CLIP2	23
CLSPN	23
CNNM3	23
COL12A1	23
COL1A2	23
COPE	23
COX14	23
CRIM1	23
CRISP3	23
CX3CL1	23
CYP2C18	23
CYP2U1	23
CYP3A4	23
CYP51A1	23
DCAF11	23
DKK1	23
DNAJB1	23
ECI1	23
EID1	23
EIF4A2	23
EIF4EBP1	23
ELF4	23
EMILIN2	23
EPAS1	23
ERG	23
ESR1	23
EVI2A	23
FADS1	23
FAM162A	23
FAP	23
FBXL20	23
FLNC	23
FLRT2	23
FLT3	23
FNBP4	23
FNIP2	23
FOXO1	23
GDPD3	23
GGT1	23
GLRX5	23
GNA13	23
HECTD1	23
HK2	23
HNF4A	23
HPCAL1	23
HS2ST1	23
HSPA6	23
HUWE1	23
IFI27L2	23
IFNA1	23
IL4R	23
IRF2BPL	23
ITGA3	23
ITM2C	23
JAK3	23
KBTBD8	23
KDM5B	23
KDR	23
KIF11	23
KLHL5	23
KRT6B	23
LIMA1	23
LPCAT3	23
LPL	23
LRPAP1	23
LRRC25	23
MAFG	23
MRPL20	23
MRPL46	23
NAV3	23
NCOA4	23
NDST1	23
NDUFA1	23
NDUFA6	23
NFIX	23
NUAK1	23
NUTF2	23
P2RY6	23
PABPC1	23
PBX1	23
PER3	23
PFDN2	23
PGPEP1	23
PIK3C3	23
PILRA	23
PIN1	23
PIN4	23
PLCB2	23
PLD1	23
PLD4	23
PLEKHA5	23
PLIN2	23
PLK4	23
PLXND1	23
POLR2I	23
PRTN3	23
PSMA5	23
PSMA7	23
PSMB5	23
PSMB7	23
PSMC6	23
PTEN	23
PTGS1	23
PTK2B	23
PTPN14	23
PXDC1	23
RAB35	23
RBL2	23
RBM39	23
REV3L	23
RGS16	23
RHOA	23
RNF11	23
RPL13A	23
RPL27A	23
RPS11	23
RPS15	23
RPS24	23
SAC3D1	23
SAMSN1	23
SCIMP	23
SEMA6A	23
SETD2	23
SIVA1	23
SLC25A39	23
SLC27A4	23
SLC29A3	23
SNTB1	23
SPINT1	23
SPINT2	23
SPPL2A	23
SSNA1	23
STARD13	23
STARD9	23
SULF2	23
SUN2	23
TCEB2	23
TCTEX1D2	23
TET3	23
TMEM109	23
TMPO	23
TMPRSS4	23
TOM1	23
TPGS1	23
TPM3	23
TRA2B	23
TRIM16	23
TSC22D1	23
TSPAN13	23
TXNDC5	23
TXNRD1	23
UBE2T	23
UPF3B	23
UQCRC1	23
USP5	23
USP7	23
VAV1	23
VCP	23
WDR1	23
XPO1	23
ZBTB18	23
ZBTB7A	23
ZC3H13	23
ZC3H6	23
ZFP36L2	23
ZFYVE26	23
ZNF462	23
ZSWIM6	23
AADAC	22
ABHD12	22
ABHD5	22
ABLIM1	22
ABLIM3	22
ACTR2	22
ADAMTS1	22
AHR	22
AK4	22
AMDHD2	22
ANKRD12	22
ANKRD50	22
ANXA13	22
[truncated: 24,115 more rows]
