# Supplementary material for: HumanNet v3: an improved database of human gene networks for disease research
Source: Nucleic Acids Res. 2021 Nov 8;50(D1):D632–9. doi: 10.1093/nar/gkab1048 (PMC8728227; doi:10.1093/nar/gkab1048)
Supplement: gkab1048_Supplemental_Files [file gkab1048_supplemental_files.zip › Supplementary Table 6.xlsx]

## Sheet: single_cell_COVID_geneset_DEG
Supplementary Table 6. DEGs for COVID-19 patients and Healthy control from 4 cell types and 3 studies
Gene	avg_logFC	p_val_adj	Celltype	COVID/Healthy	Study
CLU	1.81558	0	Myeloid	COVID	Schulte-Schrepping
IFI6	1.7635	0	Myeloid	COVID	Schulte-Schrepping
IFI27	1.73487	0	Myeloid	COVID	Schulte-Schrepping
RGCC	1.48454	0	Myeloid	COVID	Schulte-Schrepping
IFITM3	1.4422	0	Myeloid	COVID	Schulte-Schrepping
HBB	1.27437	2.27e-150	Myeloid	COVID	Schulte-Schrepping
HBA2	1.15532	2.73e-170	Myeloid	COVID	Schulte-Schrepping
RNASE2	1.15322	0	Myeloid	COVID	Schulte-Schrepping
PIM1	1.08529	0	Myeloid	COVID	Schulte-Schrepping
ISG15	1.05892	0	Myeloid	COVID	Schulte-Schrepping
MAP3K8	1.05617	0	Myeloid	COVID	Schulte-Schrepping
APOBEC3A	1.0466	0	Myeloid	COVID	Schulte-Schrepping
MAFB	1.00593	0	Myeloid	COVID	Schulte-Schrepping
PLAC8	0.977609	0	Myeloid	COVID	Schulte-Schrepping
CCL2	0.952504	6.02e-161	Myeloid	COVID	Schulte-Schrepping
IFI44L	0.949369	0	Myeloid	COVID	Schulte-Schrepping
PLAUR	0.920687	0	Myeloid	COVID	Schulte-Schrepping
HBA1	0.911868	2.39e-102	Myeloid	COVID	Schulte-Schrepping
SOCS3	0.897072	0	Myeloid	COVID	Schulte-Schrepping
FOSB	0.893118	0	Myeloid	COVID	Schulte-Schrepping
LY6E	0.868522	0	Myeloid	COVID	Schulte-Schrepping
SIGLEC1	0.863087	0	Myeloid	COVID	Schulte-Schrepping
CD63	0.839037	0	Myeloid	COVID	Schulte-Schrepping
HBEGF	0.83319	0	Myeloid	COVID	Schulte-Schrepping
THBD	0.807041	0	Myeloid	COVID	Schulte-Schrepping
MT2A	0.803813	1.24e-265	Myeloid	COVID	Schulte-Schrepping
FAM20A	0.803614	0	Myeloid	COVID	Schulte-Schrepping
CXCL2	0.771178	0	Myeloid	COVID	Schulte-Schrepping
MX1	0.753336	0	Myeloid	COVID	Schulte-Schrepping
C5AR1	0.741344	0	Myeloid	COVID	Schulte-Schrepping
S100A9	0.739098	0	Myeloid	COVID	Schulte-Schrepping
MS4A4A	0.722064	0	Myeloid	COVID	Schulte-Schrepping
RETN	0.713311	1.2e-157	Myeloid	COVID	Schulte-Schrepping
EMP1	0.706954	0	Myeloid	COVID	Schulte-Schrepping
AREG	0.70215	2.36e-276	Myeloid	COVID	Schulte-Schrepping
THBS1	0.694599	4.05e-173	Myeloid	COVID	Schulte-Schrepping
OTUD1	0.684428	0	Myeloid	COVID	Schulte-Schrepping
SELL	0.676358	0	Myeloid	COVID	Schulte-Schrepping
IFITM1	0.658532	1.28e-300	Myeloid	COVID	Schulte-Schrepping
CDKN1A	0.653533	9.28e-292	Myeloid	COVID	Schulte-Schrepping
IFI44	0.65318	0	Myeloid	COVID	Schulte-Schrepping
CCR1	0.646213	0	Myeloid	COVID	Schulte-Schrepping
PHLDA1	0.633413	0	Myeloid	COVID	Schulte-Schrepping
GPR183	0.62885	4.76e-232	Myeloid	COVID	Schulte-Schrepping
EPSTI1	0.628583	0	Myeloid	COVID	Schulte-Schrepping
H1F0	0.628062	2.14e-251	Myeloid	COVID	Schulte-Schrepping
MX2	0.627939	4.9e-289	Myeloid	COVID	Schulte-Schrepping
CD83	0.627759	9.56e-178	Myeloid	COVID	Schulte-Schrepping
CCL3	0.627366	6.23e-79	Myeloid	COVID	Schulte-Schrepping
RSAD2	0.61869	7.48e-254	Myeloid	COVID	Schulte-Schrepping
OAS2	0.608862	2.38e-284	Myeloid	COVID	Schulte-Schrepping
IL1B	0.607881	4.65e-78	Myeloid	COVID	Schulte-Schrepping
SH3BGRL3	0.602651	0	Myeloid	COVID	Schulte-Schrepping
CXCL8	0.601626	7.41e-287	Myeloid	COVID	Schulte-Schrepping
LGALS3BP	0.593832	4.43e-279	Myeloid	COVID	Schulte-Schrepping
GLUL	0.592019	0	Myeloid	COVID	Schulte-Schrepping
SGK1	0.589785	5.6e-204	Myeloid	COVID	Schulte-Schrepping
SLC2A3	0.586416	0	Myeloid	COVID	Schulte-Schrepping
KLF2	0.586337	0	Myeloid	COVID	Schulte-Schrepping
PFKFB3	0.579234	0	Myeloid	COVID	Schulte-Schrepping
EREG	0.578771	6.27e-237	Myeloid	COVID	Schulte-Schrepping
UCP2	0.572156	1.61e-267	Myeloid	COVID	Schulte-Schrepping
PLSCR1	0.553229	0	Myeloid	COVID	Schulte-Schrepping
OASL	0.552332	0	Myeloid	COVID	Schulte-Schrepping
ADM	0.544303	1.12e-276	Myeloid	COVID	Schulte-Schrepping
CTSL	0.540625	9.6e-266	Myeloid	COVID	Schulte-Schrepping
NR4A1	0.534452	1.67e-140	Myeloid	COVID	Schulte-Schrepping
CD300E	0.534271	1.26e-196	Myeloid	COVID	Schulte-Schrepping
CXCL3	0.529657	2.84e-239	Myeloid	COVID	Schulte-Schrepping
PIM3	0.52355	0	Myeloid	COVID	Schulte-Schrepping
XAF1	0.521636	4.74e-237	Myeloid	COVID	Schulte-Schrepping
RASGEF1B	0.519186	2.31e-237	Myeloid	COVID	Schulte-Schrepping
OAS3	0.518312	1.04e-218	Myeloid	COVID	Schulte-Schrepping
EAF1	0.509836	2.18e-254	Myeloid	COVID	Schulte-Schrepping
TRIB1	0.507662	0	Myeloid	COVID	Schulte-Schrepping
TLE3	0.506394	9.05e-260	Myeloid	COVID	Schulte-Schrepping
ZFP36	0.50595	0	Myeloid	COVID	Schulte-Schrepping
NAMPT	0.503501	0	Myeloid	COVID	Schulte-Schrepping
CSRNP1	0.490057	1.99e-276	Myeloid	COVID	Schulte-Schrepping
AC245128.3	0.487953	5.09e-222	Myeloid	COVID	Schulte-Schrepping
TPM4	0.4863	2.52e-274	Myeloid	COVID	Schulte-Schrepping
PLIN2	0.482599	1.7e-200	Myeloid	COVID	Schulte-Schrepping
NLRP3	0.481498	3.6e-221	Myeloid	COVID	Schulte-Schrepping
DEFA3	0.481316	1.15e-102	Myeloid	COVID	Schulte-Schrepping
RPL39	0.480066	0	Myeloid	COVID	Schulte-Schrepping
CALM1	0.479723	2.99e-275	Myeloid	COVID	Schulte-Schrepping
LGALS1	0.476153	0	Myeloid	COVID	Schulte-Schrepping
IFIT3	0.475965	8.81e-170	Myeloid	COVID	Schulte-Schrepping
PLBD1	0.47326	9.39e-196	Myeloid	COVID	Schulte-Schrepping
CD163	0.472135	1.75e-92	Myeloid	COVID	Schulte-Schrepping
PPIF	0.466931	2.23e-142	Myeloid	COVID	Schulte-Schrepping
FOSL2	0.465721	1.46e-231	Myeloid	COVID	Schulte-Schrepping
CTSD	0.461889	3.67e-281	Myeloid	COVID	Schulte-Schrepping
ATP2B1-AS1	0.461409	1.05e-196	Myeloid	COVID	Schulte-Schrepping
HLA-J	0.461382	3.19e-90	Myeloid	COVID	Schulte-Schrepping
SERPING1	0.460055	7.13e-207	Myeloid	COVID	Schulte-Schrepping
PLEK	0.45699	0	Myeloid	COVID	Schulte-Schrepping
SPI1	0.455816	0	Myeloid	COVID	Schulte-Schrepping
IRF7	0.454522	2.01e-212	Myeloid	COVID	Schulte-Schrepping
NKG7	0.454007	2.48e-202	Myeloid	COVID	Schulte-Schrepping
IL1RN	0.449797	1.71e-108	Myeloid	COVID	Schulte-Schrepping
CTSB	0.448709	0	Myeloid	COVID	Schulte-Schrepping
S100A12	0.44715	1.62e-117	Myeloid	COVID	Schulte-Schrepping
G0S2	0.443654	1.31e-149	Myeloid	COVID	Schulte-Schrepping
HP	0.442554	9.71e-161	Myeloid	COVID	Schulte-Schrepping
PPP1R15A	0.442202	3.42e-267	Myeloid	COVID	Schulte-Schrepping
SAMSN1	0.442201	2.02e-272	Myeloid	COVID	Schulte-Schrepping
FTL	0.441322	0	Myeloid	COVID	Schulte-Schrepping
DUSP2	0.438447	7.25e-110	Myeloid	COVID	Schulte-Schrepping
H1FX	0.436525	3.63e-133	Myeloid	COVID	Schulte-Schrepping
PLP2	0.436088	0	Myeloid	COVID	Schulte-Schrepping
ANKRD28	0.429037	7.52e-204	Myeloid	COVID	Schulte-Schrepping
CYP1B1	0.423994	1.77e-103	Myeloid	COVID	Schulte-Schrepping
HLX	0.420726	5.56e-262	Myeloid	COVID	Schulte-Schrepping
METRNL	0.418831	6.14e-205	Myeloid	COVID	Schulte-Schrepping
SERPINB2	0.417638	7.29e-76	Myeloid	COVID	Schulte-Schrepping
IRF2BP2	0.417544	9.19e-141	Myeloid	COVID	Schulte-Schrepping
TRMT6	0.41703	9.08e-198	Myeloid	COVID	Schulte-Schrepping
BHLHE40	0.416861	1.98e-176	Myeloid	COVID	Schulte-Schrepping
CXCL16	0.416421	2.64e-121	Myeloid	COVID	Schulte-Schrepping
KLF6	0.414948	0	Myeloid	COVID	Schulte-Schrepping
PNP	0.414788	5.63e-177	Myeloid	COVID	Schulte-Schrepping
LINC00486	0.414741	1.99e-107	Myeloid	COVID	Schulte-Schrepping
YWHAZ	0.4147	1.05e-296	Myeloid	COVID	Schulte-Schrepping
SERPINB1	0.414505	4.14e-251	Myeloid	COVID	Schulte-Schrepping
SLA	0.412554	1.1e-170	Myeloid	COVID	Schulte-Schrepping
MYADM	0.411725	2.98e-216	Myeloid	COVID	Schulte-Schrepping
CKAP4	0.411043	1.65e-197	Myeloid	COVID	Schulte-Schrepping
MCEMP1	0.410032	4.33e-149	Myeloid	COVID	Schulte-Schrepping
ATP2B1	0.409776	4.43e-77	Myeloid	COVID	Schulte-Schrepping
S100A8	0.407009	0	Myeloid	COVID	Schulte-Schrepping
CD14	0.403837	8.02e-276	Myeloid	COVID	Schulte-Schrepping
DYSF	0.403543	4.86e-290	Myeloid	COVID	Schulte-Schrepping
NFIL3	0.401195	2.01e-223	Myeloid	COVID	Schulte-Schrepping
ANXA2	0.400888	0	Myeloid	COVID	Schulte-Schrepping
GBP1	0.400779	4.71e-128	Myeloid	COVID	Schulte-Schrepping
ARF6	0.399692	9.57e-204	Myeloid	COVID	Schulte-Schrepping
TIMP1	0.399242	4.79e-136	Myeloid	COVID	Schulte-Schrepping
FCER1G	0.396472	0	Myeloid	COVID	Schulte-Schrepping
IFIT1	0.396412	6.94e-155	Myeloid	COVID	Schulte-Schrepping
JARID2	0.394381	5.16e-151	Myeloid	COVID	Schulte-Schrepping
CFL1	0.389819	0	Myeloid	COVID	Schulte-Schrepping
MIDN	0.389559	8.58e-200	Myeloid	COVID	Schulte-Schrepping
NAB2	0.388354	3.47e-190	Myeloid	COVID	Schulte-Schrepping
DDIT4	0.385875	1.69e-172	Myeloid	COVID	Schulte-Schrepping
CEBPD	0.380459	4.75e-224	Myeloid	COVID	Schulte-Schrepping
ATP6V0D1	0.380208	1.99e-225	Myeloid	COVID	Schulte-Schrepping
GADD45B	0.379993	2.24e-107	Myeloid	COVID	Schulte-Schrepping
H3F3B	0.378309	0	Myeloid	COVID	Schulte-Schrepping
BCL3	0.373828	4.01e-199	Myeloid	COVID	Schulte-Schrepping
NCSTN	0.372676	2.33e-98	Myeloid	COVID	Schulte-Schrepping
SAT1	0.372501	4.64e-235	Myeloid	COVID	Schulte-Schrepping
THEMIS2	0.368483	1.72e-147	Myeloid	COVID	Schulte-Schrepping
PARP14	0.366462	7.7e-116	Myeloid	COVID	Schulte-Schrepping
ZFP36L1	0.36591	5.9e-52	Myeloid	COVID	Schulte-Schrepping
ZBTB43	0.365459	9.91e-169	Myeloid	COVID	Schulte-Schrepping
CD82	0.364032	1.38e-202	Myeloid	COVID	Schulte-Schrepping
NCOR2	0.359806	2.74e-120	Myeloid	COVID	Schulte-Schrepping
SHISA5	0.359089	7.78e-159	Myeloid	COVID	Schulte-Schrepping
HIF1A	0.358825	2.58e-142	Myeloid	COVID	Schulte-Schrepping
EIF2AK2	0.358481	1.13e-165	Myeloid	COVID	Schulte-Schrepping
EGR3	0.354487	2.24e-161	Myeloid	COVID	Schulte-Schrepping
PARP9	0.354312	3.79e-139	Myeloid	COVID	Schulte-Schrepping
PPP1CA	0.353132	7.46e-92	Myeloid	COVID	Schulte-Schrepping
ID2	0.352356	6.92e-140	Myeloid	COVID	Schulte-Schrepping
CMPK2	0.351107	4.99e-168	Myeloid	COVID	Schulte-Schrepping
ACTB	0.35076	0	Myeloid	COVID	Schulte-Schrepping
BCL2A1	0.350677	2.58e-282	Myeloid	COVID	Schulte-Schrepping
FOSL1	0.349019	3.29e-184	Myeloid	COVID	Schulte-Schrepping
CD52	0.348032	8.88e-99	Myeloid	COVID	Schulte-Schrepping
FPR1	0.348028	5.24e-241	Myeloid	COVID	Schulte-Schrepping
ASPH	0.346135	1.2e-145	Myeloid	COVID	Schulte-Schrepping
JUND	0.345604	1.3e-221	Myeloid	COVID	Schulte-Schrepping
CCL3L3	0.343563	1.75e-63	Myeloid	COVID	Schulte-Schrepping
LDLR	0.34208	6.44e-186	Myeloid	COVID	Schulte-Schrepping
ZYX	0.341876	2.42e-262	Myeloid	COVID	Schulte-Schrepping
GM2A	0.341105	1.32e-118	Myeloid	COVID	Schulte-Schrepping
DUSP6	0.34002	5.33e-121	Myeloid	COVID	Schulte-Schrepping
C3AR1	0.33859	7.9e-135	Myeloid	COVID	Schulte-Schrepping
CITED2	0.337335	2.89e-86	Myeloid	COVID	Schulte-Schrepping
S100A11	0.337287	0	Myeloid	COVID	Schulte-Schrepping
IRS2	0.336509	2.58e-155	Myeloid	COVID	Schulte-Schrepping
C19orf66	0.335924	2.73e-85	Myeloid	COVID	Schulte-Schrepping
ETS2	0.334856	1.21e-130	Myeloid	COVID	Schulte-Schrepping
KLF4	0.332053	3.85e-109	Myeloid	COVID	Schulte-Schrepping
SERF2	0.329432	1.1e-258	Myeloid	COVID	Schulte-Schrepping
MXD1	0.329161	5.32e-245	Myeloid	COVID	Schulte-Schrepping
LDHA	0.328031	2.44e-144	Myeloid	COVID	Schulte-Schrepping
LGALS9	0.327183	9.1e-139	Myeloid	COVID	Schulte-Schrepping
CEBPB	0.326427	7.52e-214	Myeloid	COVID	Schulte-Schrepping
B3GNT5	0.325137	8.2e-140	Myeloid	COVID	Schulte-Schrepping
CALR	0.32491	2.46e-72	Myeloid	COVID	Schulte-Schrepping
AQP9	0.324488	8.54e-229	Myeloid	COVID	Schulte-Schrepping
TCIRG1	0.324268	3.99e-136	Myeloid	COVID	Schulte-Schrepping
ADAM17	0.323709	6.93e-102	Myeloid	COVID	Schulte-Schrepping
PPDPF	0.32294	1.06e-115	Myeloid	COVID	Schulte-Schrepping
PTPN1	0.32274	9.8e-121	Myeloid	COVID	Schulte-Schrepping
EMP3	0.322211	5.05e-184	Myeloid	COVID	Schulte-Schrepping
PKM	0.32037	9.96e-191	Myeloid	COVID	Schulte-Schrepping
PTGER2	0.320259	1.53e-110	Myeloid	COVID	Schulte-Schrepping
SLC16A6	0.320024	8.12e-127	Myeloid	COVID	Schulte-Schrepping
CCND3	0.320024	6.32e-114	Myeloid	COVID	Schulte-Schrepping
EHD4	0.31839	3e-100	Myeloid	COVID	Schulte-Schrepping
TFRC	0.314227	2.22e-107	Myeloid	COVID	Schulte-Schrepping
ACTN4	0.311694	4.99e-110	Myeloid	COVID	Schulte-Schrepping
PPARG	0.307129	1.1e-146	Myeloid	COVID	Schulte-Schrepping
CD55	0.306934	4.43e-151	Myeloid	COVID	Schulte-Schrepping
HAVCR2	0.306575	3.89e-96	Myeloid	COVID	Schulte-Schrepping
TAP1	0.305333	3.83e-82	Myeloid	COVID	Schulte-Schrepping
PHACTR1	0.305261	1.09e-83	Myeloid	COVID	Schulte-Schrepping
ATP13A3	0.304903	4.23e-73	Myeloid	COVID	Schulte-Schrepping
FGR	0.303725	1.49e-208	Myeloid	COVID	Schulte-Schrepping
ITGB2	0.302778	0	Myeloid	COVID	Schulte-Schrepping
MARCO	0.302545	3.41e-118	Myeloid	COVID	Schulte-Schrepping
RAB20	0.300531	1.23e-113	Myeloid	COVID	Schulte-Schrepping
LONRF3	0.296974	1.52e-119	Myeloid	COVID	Schulte-Schrepping
GRN	0.296262	2.01e-249	Myeloid	COVID	Schulte-Schrepping
FKBP5	0.295266	3.7e-107	Myeloid	COVID	Schulte-Schrepping
RELA	0.294885	4.13e-55	Myeloid	COVID	Schulte-Schrepping
HLA-B	0.293321	0	Myeloid	COVID	Schulte-Schrepping
NINJ1	0.292848	1.47e-70	Myeloid	COVID	Schulte-Schrepping
DUSP5	0.2918	8.67e-82	Myeloid	COVID	Schulte-Schrepping
FTH1	0.290915	2.53e-96	Myeloid	COVID	Schulte-Schrepping
TYMP	0.290899	1.29e-83	Myeloid	COVID	Schulte-Schrepping
SLC39A8	0.290784	6.21e-172	Myeloid	COVID	Schulte-Schrepping
ZCCHC2	0.289786	2.59e-105	Myeloid	COVID	Schulte-Schrepping
EZR	0.289259	4.74e-87	Myeloid	COVID	Schulte-Schrepping
TRAPPC1	0.288424	5.02e-104	Myeloid	COVID	Schulte-Schrepping
KLF9	0.287369	3.77e-123	Myeloid	COVID	Schulte-Schrepping
ARID5B	0.286407	1.6e-127	Myeloid	COVID	Schulte-Schrepping
KLHDC7B	0.285812	9.93e-153	Myeloid	COVID	Schulte-Schrepping
RNF213	0.285479	2.38e-84	Myeloid	COVID	Schulte-Schrepping
GAPDH	0.285223	1.25e-219	Myeloid	COVID	Schulte-Schrepping
MYD88	0.285033	8.55e-91	Myeloid	COVID	Schulte-Schrepping
EWSR1	0.284567	7.35e-74	Myeloid	COVID	Schulte-Schrepping
FAM20C	0.28455	5.38e-94	Myeloid	COVID	Schulte-Schrepping
IFIT2	0.283977	5.42e-42	Myeloid	COVID	Schulte-Schrepping
SAMD9	0.283806	4.77e-62	Myeloid	COVID	Schulte-Schrepping
ARRDC3	0.283623	1.14e-132	Myeloid	COVID	Schulte-Schrepping
F5	0.282674	1e-108	Myeloid	COVID	Schulte-Schrepping
PLK3	0.282461	1.47e-96	Myeloid	COVID	Schulte-Schrepping
ARL4A	0.28181	4.44e-111	Myeloid	COVID	Schulte-Schrepping
SASH3	0.280962	1.63e-42	Myeloid	COVID	Schulte-Schrepping
CAPG	0.28033	4.01e-85	Myeloid	COVID	Schulte-Schrepping
MAPK6	0.28009	2.96e-107	Myeloid	COVID	Schulte-Schrepping
ANPEP	0.279578	1.04e-57	Myeloid	COVID	Schulte-Schrepping
RAP2B	0.278334	1.48e-48	Myeloid	COVID	Schulte-Schrepping
HMGA1	0.277989	1.55e-48	Myeloid	COVID	Schulte-Schrepping
MTSS1	0.277938	5.13e-67	Myeloid	COVID	Schulte-Schrepping
GSTO1	0.277786	1.4e-86	Myeloid	COVID	Schulte-Schrepping
NFKBID	0.277749	1.49e-94	Myeloid	COVID	Schulte-Schrepping
CSTB	0.277714	1.42e-69	Myeloid	COVID	Schulte-Schrepping
INSIG1	0.2772	3.48e-78	Myeloid	COVID	Schulte-Schrepping
CALM3	0.277076	1.22e-99	Myeloid	COVID	Schulte-Schrepping
APOBEC3C	0.276577	2.5e-46	Myeloid	COVID	Schulte-Schrepping
VAMP5	0.276073	1.04e-70	Myeloid	COVID	Schulte-Schrepping
ACSL1	0.275198	3.33e-151	Myeloid	COVID	Schulte-Schrepping
MLF2	0.275132	4.57e-48	Myeloid	COVID	Schulte-Schrepping
S100A4	0.274881	0	Myeloid	COVID	Schulte-Schrepping
FCGR1A	0.274237	5.67e-160	Myeloid	COVID	Schulte-Schrepping
HELZ2	0.272991	4.15e-100	Myeloid	COVID	Schulte-Schrepping
CLEC7A	0.272326	3.39e-84	Myeloid	COVID	Schulte-Schrepping
2021-03-01	0.27224	9.99e-78	Myeloid	COVID	Schulte-Schrepping
ARHGDIA	0.27134	6.83e-95	Myeloid	COVID	Schulte-Schrepping
FFAR2	0.270727	2.11e-103	Myeloid	COVID	Schulte-Schrepping
SLC11A1	0.269616	1.35e-92	Myeloid	COVID	Schulte-Schrepping
UPP1	0.269259	4.24e-113	Myeloid	COVID	Schulte-Schrepping
TPM3	0.268792	9.05e-223	Myeloid	COVID	Schulte-Schrepping
EIF5A	0.267997	8.68e-80	Myeloid	COVID	Schulte-Schrepping
VIM	0.266382	2.99e-213	Myeloid	COVID	Schulte-Schrepping
PER1	0.266286	3.14e-129	Myeloid	COVID	Schulte-Schrepping
LILRB4	0.266169	4.33e-77	Myeloid	COVID	Schulte-Schrepping
IFNGR2	0.265713	4.97e-104	Myeloid	COVID	Schulte-Schrepping
TUBB6	0.265246	3.29e-86	Myeloid	COVID	Schulte-Schrepping
FLVCR2	0.262932	3.63e-103	Myeloid	COVID	Schulte-Schrepping
PNKD	0.262497	3.91e-60	Myeloid	COVID	Schulte-Schrepping
ENO1	0.261835	8.32e-128	Myeloid	COVID	Schulte-Schrepping
CD300C	0.259514	3.63e-93	Myeloid	COVID	Schulte-Schrepping
TPP1	0.259181	2.77e-78	Myeloid	COVID	Schulte-Schrepping
GABARAPL1	0.257898	7.11e-95	Myeloid	COVID	Schulte-Schrepping
IFITM2	0.257843	0	Myeloid	COVID	Schulte-Schrepping
KLF3	0.25769	1.43e-42	Myeloid	COVID	Schulte-Schrepping
H2AFJ	0.257567	3.28e-108	Myeloid	COVID	Schulte-Schrepping
SLC16A3	0.257559	2.1e-79	Myeloid	COVID	Schulte-Schrepping
NUCB1	0.256926	2.02e-76	Myeloid	COVID	Schulte-Schrepping
SPATS2L	0.255964	3.72e-109	Myeloid	COVID	Schulte-Schrepping
HERC5	0.253841	1.4e-84	Myeloid	COVID	Schulte-Schrepping
RUNX1	0.253704	2.43e-79	Myeloid	COVID	Schulte-Schrepping
ATP1A1	0.252607	5.17e-43	Myeloid	COVID	Schulte-Schrepping
NAMPTP1	0.252053	9.85e-151	Myeloid	COVID	Schulte-Schrepping
SUMO3	0.251016	2.58e-60	Myeloid	COVID	Schulte-Schrepping
RPS25	-0.250465	4.1e-173	Myeloid	Healthy	Schulte-Schrepping
P2RY13	-0.251479	4.45e-147	Myeloid	Healthy	Schulte-Schrepping
AL590867.2	-0.25149	2.59e-206	Myeloid	Healthy	Schulte-Schrepping
RPS12	-0.251895	7.06e-217	Myeloid	Healthy	Schulte-Schrepping
DDX17	-0.25268	9.95e-153	Myeloid	Healthy	Schulte-Schrepping
LST1	-0.252814	1.2e-140	Myeloid	Healthy	Schulte-Schrepping
HVCN1	-0.253376	5.19e-162	Myeloid	Healthy	Schulte-Schrepping
KPNB1	-0.253656	1.51e-144	Myeloid	Healthy	Schulte-Schrepping
CSF1R	-0.253975	3.99e-147	Myeloid	Healthy	Schulte-Schrepping
SNAP23	-0.254516	4.07e-148	Myeloid	Healthy	Schulte-Schrepping
NLRP1	-0.255873	1.85e-141	Myeloid	Healthy	Schulte-Schrepping
TTC3	-0.256447	4.76e-135	Myeloid	Healthy	Schulte-Schrepping
NUDT3	-0.257484	2.79e-121	Myeloid	Healthy	Schulte-Schrepping
ARL6IP5	-0.258821	5.14e-175	Myeloid	Healthy	Schulte-Schrepping
LUC7L3	-0.259071	3.6e-157	Myeloid	Healthy	Schulte-Schrepping
MBNL1	-0.2624	1.6e-163	Myeloid	Healthy	Schulte-Schrepping
JAML	-0.263348	5.14e-163	Myeloid	Healthy	Schulte-Schrepping
UBA52	-0.264552	2.31e-234	Myeloid	Healthy	Schulte-Schrepping
RPL14	-0.266576	7.36e-220	Myeloid	Healthy	Schulte-Schrepping
LPAR6	-0.266652	1.1e-202	Myeloid	Healthy	Schulte-Schrepping
SLC25A5	-0.267214	2.97e-184	Myeloid	Healthy	Schulte-Schrepping
MT-TL1	-0.267358	3.1e-135	Myeloid	Healthy	Schulte-Schrepping
HP1BP3	-0.267913	5.36e-161	Myeloid	Healthy	Schulte-Schrepping
PABPC1	-0.268272	0	Myeloid	Healthy	Schulte-Schrepping
RPL10A	-0.268741	1.17e-193	Myeloid	Healthy	Schulte-Schrepping
GIMAP7	-0.271199	2.46e-180	Myeloid	Healthy	Schulte-Schrepping
MEF2C	-0.272324	1.34e-133	Myeloid	Healthy	Schulte-Schrepping
NAAA	-0.273034	2.15e-139	Myeloid	Healthy	Schulte-Schrepping
YPEL3	-0.275585	7.23e-125	Myeloid	Healthy	Schulte-Schrepping
CMTM3	-0.277333	5.1e-202	Myeloid	Healthy	Schulte-Schrepping
AL365357.1	-0.279876	0	Myeloid	Healthy	Schulte-Schrepping
RPL13A	-0.280637	6.89e-274	Myeloid	Healthy	Schulte-Schrepping
BTF3	-0.281151	5.99e-238	Myeloid	Healthy	Schulte-Schrepping
HSD17B11	-0.28169	3.56e-165	Myeloid	Healthy	Schulte-Schrepping
RPL7A	-0.281724	1.01e-224	Myeloid	Healthy	Schulte-Schrepping
RPL23A	-0.283815	1.92e-213	Myeloid	Healthy	Schulte-Schrepping
RPS27A	-0.284571	0	Myeloid	Healthy	Schulte-Schrepping
RPL27	-0.286292	4.76e-283	Myeloid	Healthy	Schulte-Schrepping
MPEG1	-0.28859	7.39e-233	Myeloid	Healthy	Schulte-Schrepping
RPS2	-0.289624	1.9e-242	Myeloid	Healthy	Schulte-Schrepping
RPL6	-0.290085	4.35e-288	Myeloid	Healthy	Schulte-Schrepping
EEF1B2	-0.290261	5.65e-213	Myeloid	Healthy	Schulte-Schrepping
RCSD1	-0.290965	1.77e-191	Myeloid	Healthy	Schulte-Schrepping
CANX	-0.293396	1.98e-209	Myeloid	Healthy	Schulte-Schrepping
LRRC75A-AS1	-0.29591	2.79e-193	Myeloid	Healthy	Schulte-Schrepping
RPL13	-0.296658	7.98e-251	Myeloid	Healthy	Schulte-Schrepping
APEX1	-0.301284	1e-242	Myeloid	Healthy	Schulte-Schrepping
RPL30	-0.302235	0	Myeloid	Healthy	Schulte-Schrepping
CPVL	-0.303781	5.07e-177	Myeloid	Healthy	Schulte-Schrepping
MT-CO3	-0.304665	0	Myeloid	Healthy	Schulte-Schrepping
RPS13	-0.306652	0	Myeloid	Healthy	Schulte-Schrepping
TEX14	-0.311193	2.5e-130	Myeloid	Healthy	Schulte-Schrepping
GAS5	-0.311724	3.86e-272	Myeloid	Healthy	Schulte-Schrepping
HLA-DMA	-0.317167	1.52e-213	Myeloid	Healthy	Schulte-Schrepping
RPS11	-0.317611	0	Myeloid	Healthy	Schulte-Schrepping
MT-CO1	-0.320327	0	Myeloid	Healthy	Schulte-Schrepping
RPL22	-0.32247	1.15e-266	Myeloid	Healthy	Schulte-Schrepping
HSP90B1	-0.324902	1.81e-245	Myeloid	Healthy	Schulte-Schrepping
SORL1	-0.325378	1.9e-184	Myeloid	Healthy	Schulte-Schrepping
CALM2	-0.325737	1.14e-300	Myeloid	Healthy	Schulte-Schrepping
PID1	-0.325853	3.63e-275	Myeloid	Healthy	Schulte-Schrepping
MT-ND5	-0.326133	0	Myeloid	Healthy	Schulte-Schrepping
MIS18BP1	-0.327312	7.57e-207	Myeloid	Healthy	Schulte-Schrepping
EEF2	-0.33299	1.31e-269	Myeloid	Healthy	Schulte-Schrepping
MT-ND3	-0.340546	0	Myeloid	Healthy	Schulte-Schrepping
NACA	-0.340911	0	Myeloid	Healthy	Schulte-Schrepping
MS4A7	-0.342141	1.99e-167	Myeloid	Healthy	Schulte-Schrepping
MT-ATP8	-0.342721	0	Myeloid	Healthy	Schulte-Schrepping
TNFAIP2	-0.343854	3.69e-253	Myeloid	Healthy	Schulte-Schrepping
CXCR2	-0.345932	2.12e-78	Myeloid	Healthy	Schulte-Schrepping
RPL15	-0.347247	0	Myeloid	Healthy	Schulte-Schrepping
CD302	-0.351788	3.61e-252	Myeloid	Healthy	Schulte-Schrepping
RPS24	-0.354325	0	Myeloid	Healthy	Schulte-Schrepping
RPS17	-0.356964	0	Myeloid	Healthy	Schulte-Schrepping
FCGR3B	-0.358654	1.13e-36	Myeloid	Healthy	Schulte-Schrepping
RPL9P9	-0.360726	0	Myeloid	Healthy	Schulte-Schrepping
HSPA8	-0.362392	0	Myeloid	Healthy	Schulte-Schrepping
RPS8	-0.36338	0	Myeloid	Healthy	Schulte-Schrepping
NCOA4	-0.366794	4.85e-296	Myeloid	Healthy	Schulte-Schrepping
EIF4B	-0.370607	0	Myeloid	Healthy	Schulte-Schrepping
RPLP0	-0.371247	1.48e-293	Myeloid	Healthy	Schulte-Schrepping
LYZ	-0.371861	0	Myeloid	Healthy	Schulte-Schrepping
TMEM154	-0.37263	2.28e-300	Myeloid	Healthy	Schulte-Schrepping
TGFBI	-0.373671	0	Myeloid	Healthy	Schulte-Schrepping
RTN1	-0.376074	0	Myeloid	Healthy	Schulte-Schrepping
ITM2B	-0.379191	0	Myeloid	Healthy	Schulte-Schrepping
RSRP1	-0.379216	0	Myeloid	Healthy	Schulte-Schrepping
MTCO1P12	-0.381958	0	Myeloid	Healthy	Schulte-Schrepping
RPL10	-0.387981	1.88e-301	Myeloid	Healthy	Schulte-Schrepping
PNRC1	-0.388022	0	Myeloid	Healthy	Schulte-Schrepping
RPS6	-0.393644	0	Myeloid	Healthy	Schulte-Schrepping
LGALS2	-0.393792	0	Myeloid	Healthy	Schulte-Schrepping
SNHG5	-0.396196	0	Myeloid	Healthy	Schulte-Schrepping
RPL24	-0.410855	0	Myeloid	Healthy	Schulte-Schrepping
RPLP1	-0.42979	0	Myeloid	Healthy	Schulte-Schrepping
TXNIP	-0.436816	0	Myeloid	Healthy	Schulte-Schrepping
CD4	-0.443393	0	Myeloid	Healthy	Schulte-Schrepping
OGFRL1	-0.443843	0	Myeloid	Healthy	Schulte-Schrepping
RPL4	-0.451533	0	Myeloid	Healthy	Schulte-Schrepping
CD74	-0.453427	0	Myeloid	Healthy	Schulte-Schrepping
ALDH1A1	-0.456239	0	Myeloid	Healthy	Schulte-Schrepping
RPS4X	-0.461593	0	Myeloid	Healthy	Schulte-Schrepping
FGL2	-0.472397	0	Myeloid	Healthy	Schulte-Schrepping
TPT1	-0.47802	0	Myeloid	Healthy	Schulte-Schrepping
GAPT	-0.481928	0	Myeloid	Healthy	Schulte-Schrepping
MT-ND4L	-0.482646	0	Myeloid	Healthy	Schulte-Schrepping
MTND2P28	-0.483682	0	Myeloid	Healthy	Schulte-Schrepping
HLA-DQB1	-0.484582	0	Myeloid	Healthy	Schulte-Schrepping
HLA-DRA	-0.485586	0	Myeloid	Healthy	Schulte-Schrepping
AP1S2	-0.48674	0	Myeloid	Healthy	Schulte-Schrepping
RPL5	-0.505492	0	Myeloid	Healthy	Schulte-Schrepping
HLA-DMB	-0.51108	0	Myeloid	Healthy	Schulte-Schrepping
HLA-DRB1	-0.543798	0	Myeloid	Healthy	Schulte-Schrepping
NAP1L1	-0.548472	0	Myeloid	Healthy	Schulte-Schrepping
HLA-DQA1	-0.646038	0	Myeloid	Healthy	Schulte-Schrepping
HLA-DPB1	-0.69302	0	Myeloid	Healthy	Schulte-Schrepping
HLA-DPA1	-0.694748	0	Myeloid	Healthy	Schulte-Schrepping
HLA-DRB5	-0.830445	0	Myeloid	Healthy	Schulte-Schrepping
HBB	1.377	6.19e-228	T	COVID	Schulte-Schrepping
HBA2	1.26155	2.68e-230	T	COVID	Schulte-Schrepping
IFI6	1.1293	0	T	COVID	Schulte-Schrepping
IFI44L	0.97473	0	T	COVID	Schulte-Schrepping
SOCS3	0.973255	0	T	COVID	Schulte-Schrepping
HBA1	0.972563	4e-147	T	COVID	Schulte-Schrepping
XAF1	0.787129	0	T	COVID	Schulte-Schrepping
DUSP2	0.69588	2.53e-217	T	COVID	Schulte-Schrepping
TNFAIP3	0.67927	6.32e-275	T	COVID	Schulte-Schrepping
NKG7	0.661158	7.42e-154	T	COVID	Schulte-Schrepping
PIM1	0.625715	8.13e-168	T	COVID	Schulte-Schrepping
ISG15	0.603295	1.08e-211	T	COVID	Schulte-Schrepping
ZFP36	0.593915	5.21e-262	T	COVID	Schulte-Schrepping
MX1	0.558709	2.68e-222	T	COVID	Schulte-Schrepping
GZMH	0.556834	5.1e-112	T	COVID	Schulte-Schrepping
CXCR4	0.549867	0	T	COVID	Schulte-Schrepping
JUNB	0.53957	0	T	COVID	Schulte-Schrepping
KLF2	0.535011	0	T	COVID	Schulte-Schrepping
DDIT4	0.522477	1.16e-170	T	COVID	Schulte-Schrepping
H3F3B	0.516165	0	T	COVID	Schulte-Schrepping
CST7	0.510431	7.73e-111	T	COVID	Schulte-Schrepping
EIF2AK2	0.510082	8.36e-161	T	COVID	Schulte-Schrepping
MT2A	0.502864	3.05e-144	T	COVID	Schulte-Schrepping
PRDM1	0.499065	2.16e-149	T	COVID	Schulte-Schrepping
NFKBIA	0.494331	1.73e-151	T	COVID	Schulte-Schrepping
LY6E	0.482942	1.57e-170	T	COVID	Schulte-Schrepping
RUNX3	0.477691	2.62e-123	T	COVID	Schulte-Schrepping
HMGB2	0.47762	4.18e-167	T	COVID	Schulte-Schrepping
S100A9	0.468998	3.9e-92	T	COVID	Schulte-Schrepping
IFI44	0.451908	4.96e-146	T	COVID	Schulte-Schrepping
CALR	0.450318	8.56e-142	T	COVID	Schulte-Schrepping
HLA-J	0.433133	4.4e-41	T	COVID	Schulte-Schrepping
IGKC	0.428445	1.43e-67	T	COVID	Schulte-Schrepping
BTG2	0.425192	3.3e-137	T	COVID	Schulte-Schrepping
JUND	0.420688	1.01e-183	T	COVID	Schulte-Schrepping
FGFBP2	0.42029	1.63e-68	T	COVID	Schulte-Schrepping
ARID5B	0.41648	1.1e-113	T	COVID	Schulte-Schrepping
ZEB2	0.414484	2.02e-82	T	COVID	Schulte-Schrepping
EPSTI1	0.403583	3.11e-127	T	COVID	Schulte-Schrepping
CCL5	0.399045	6.37e-82	T	COVID	Schulte-Schrepping
GZMA	0.395162	8.64e-56	T	COVID	Schulte-Schrepping
FOS	0.391941	8.64e-57	T	COVID	Schulte-Schrepping
FAM46C	0.389092	1.4e-110	T	COVID	Schulte-Schrepping
SH3BGRL3	0.388454	2.63e-264	T	COVID	Schulte-Schrepping
PRF1	0.386273	1.7e-46	T	COVID	Schulte-Schrepping
PARP9	0.386233	8.21e-105	T	COVID	Schulte-Schrepping
PIM2	0.38466	3.13e-84	T	COVID	Schulte-Schrepping
GNLY	0.38357	5.17e-71	T	COVID	Schulte-Schrepping
SLC2A3	0.382205	9.03e-89	T	COVID	Schulte-Schrepping
ZFP36L2	0.3705	2.34e-127	T	COVID	Schulte-Schrepping
TSC22D3	0.369305	1.86e-91	T	COVID	Schulte-Schrepping
PLEK	0.368296	1.25e-53	T	COVID	Schulte-Schrepping
MAP3K8	0.366274	1.24e-68	T	COVID	Schulte-Schrepping
GPRIN3	0.360138	4.6e-73	T	COVID	Schulte-Schrepping
PSAP	0.354805	6.34e-84	T	COVID	Schulte-Schrepping
TMEM2	0.354146	1.81e-78	T	COVID	Schulte-Schrepping
FOSL2	0.35412	5.31e-78	T	COVID	Schulte-Schrepping
PRKX	0.352769	8.38e-81	T	COVID	Schulte-Schrepping
IFITM1	0.352379	1.27e-56	T	COVID	Schulte-Schrepping
ERAP2	0.351781	1.26e-89	T	COVID	Schulte-Schrepping
KLF6	0.351067	5.29e-102	T	COVID	Schulte-Schrepping
MX2	0.344529	1.03e-63	T	COVID	Schulte-Schrepping
PIK3R1	0.344032	9.24e-63	T	COVID	Schulte-Schrepping
KLRD1	0.341052	2.36e-52	T	COVID	Schulte-Schrepping
LINC00486	0.339558	2.54e-14	T	COVID	Schulte-Schrepping
CD69	0.337835	3.9e-84	T	COVID	Schulte-Schrepping
IRF7	0.337003	3.53e-92	T	COVID	Schulte-Schrepping
SP110	0.336546	2.87e-83	T	COVID	Schulte-Schrepping
RNF213	0.334915	3.96e-87	T	COVID	Schulte-Schrepping
ARL4C	0.332742	9.75e-128	T	COVID	Schulte-Schrepping
GZMB	0.329995	4.49e-44	T	COVID	Schulte-Schrepping
UCP2	0.328022	1.83e-78	T	COVID	Schulte-Schrepping
SLC25A37	0.326584	8.66e-09	T	COVID	Schulte-Schrepping
LGALS1	0.321704	1.99e-51	T	COVID	Schulte-Schrepping
APOBEC3C	0.318026	9.19e-37	T	COVID	Schulte-Schrepping
HLA-C	0.317479	8.85e-274	T	COVID	Schulte-Schrepping
CCL4	0.312527	4.97e-36	T	COVID	Schulte-Schrepping
HLA-DPB1	0.309218	4.8e-55	T	COVID	Schulte-Schrepping
LINC-PINT	0.309145	9.65e-33	T	COVID	Schulte-Schrepping
CDKN2D	0.307368	1.24e-47	T	COVID	Schulte-Schrepping
FOSB	0.306677	1.06e-36	T	COVID	Schulte-Schrepping
TSHZ2	0.306269	1.2e-24	T	COVID	Schulte-Schrepping
EFHD2	0.30621	1.87e-41	T	COVID	Schulte-Schrepping
OAS3	0.304916	3.16e-85	T	COVID	Schulte-Schrepping
FGR	0.298129	5e-37	T	COVID	Schulte-Schrepping
YWHAZ	0.295182	2.03e-86	T	COVID	Schulte-Schrepping
SRRM2	0.294665	9.23e-60	T	COVID	Schulte-Schrepping
PPP1CA	0.291083	2.94e-25	T	COVID	Schulte-Schrepping
TAP1	0.290437	9.51e-39	T	COVID	Schulte-Schrepping
BHLHE40	0.289673	8.46e-60	T	COVID	Schulte-Schrepping
LYZ	0.288509	1.91e-13	T	COVID	Schulte-Schrepping
PLSCR1	0.288059	1.16e-75	T	COVID	Schulte-Schrepping
IRF1	0.28725	7.45e-41	T	COVID	Schulte-Schrepping
H1FX	0.285812	5.56e-43	T	COVID	Schulte-Schrepping
ODC1	0.282784	2.71e-49	T	COVID	Schulte-Schrepping
CIRBP	0.282399	5.4e-86	T	COVID	Schulte-Schrepping
BAX	0.278125	3.85e-38	T	COVID	Schulte-Schrepping
SAMD9L	0.277902	5.58e-45	T	COVID	Schulte-Schrepping
ACTN4	0.276186	4.48e-31	T	COVID	Schulte-Schrepping
EIF5A	0.275142	1.48e-50	T	COVID	Schulte-Schrepping
C19orf66	0.27512	1.32e-32	T	COVID	Schulte-Schrepping
CTSW	0.274547	3.09e-13	T	COVID	Schulte-Schrepping
HLA-B	0.273497	2.82e-215	T	COVID	Schulte-Schrepping
ARRDC3	0.273196	1.37e-64	T	COVID	Schulte-Schrepping
SUMO3	0.272919	2.42e-37	T	COVID	Schulte-Schrepping
WHAMM	0.272821	1.12e-39	T	COVID	Schulte-Schrepping
TRIM22	0.27276	2.72e-45	T	COVID	Schulte-Schrepping
CD52	0.272501	4.05e-120	T	COVID	Schulte-Schrepping
JARID2	0.272266	1.6e-26	T	COVID	Schulte-Schrepping
HLA-DRB1	0.270035	6.21e-31	T	COVID	Schulte-Schrepping
PPP1R15A	0.269799	4.05e-39	T	COVID	Schulte-Schrepping
RAPGEF1	0.269534	3.87e-31	T	COVID	Schulte-Schrepping
VCAN	0.26925	3.16e-29	T	COVID	Schulte-Schrepping
SBDS	0.266728	2.19e-45	T	COVID	Schulte-Schrepping
PREX1	0.265919	9.23e-42	T	COVID	Schulte-Schrepping
ACTB	0.26576	5.06e-176	T	COVID	Schulte-Schrepping
HCST	0.265667	1.15e-48	T	COVID	Schulte-Schrepping
PPP1R16B	0.262614	2.57e-31	T	COVID	Schulte-Schrepping
LINC01619	0.261599	1.31e-18	T	COVID	Schulte-Schrepping
HLA-A	0.261599	0	T	COVID	Schulte-Schrepping
HERPUD1	0.260668	1.05e-43	T	COVID	Schulte-Schrepping
ID2	0.260111	7.24e-27	T	COVID	Schulte-Schrepping
FTL	0.259484	1.48e-93	T	COVID	Schulte-Schrepping
UBALD2	0.257673	2.04e-33	T	COVID	Schulte-Schrepping
CALM1	0.25666	1.68e-82	T	COVID	Schulte-Schrepping
IFITM2	0.255809	8.16e-47	T	COVID	Schulte-Schrepping
SYTL3	0.25554	1.12e-16	T	COVID	Schulte-Schrepping
DNAJB1	0.254412	1.48e-34	T	COVID	Schulte-Schrepping
SAMD9	0.252699	5.84e-28	T	COVID	Schulte-Schrepping
HLA-DRA	0.252215	1.91e-24	T	COVID	Schulte-Schrepping
PPDPF	0.250946	1.23e-69	T	COVID	Schulte-Schrepping
RBM38	0.250736	4.38e-38	T	COVID	Schulte-Schrepping
RPL19	-0.251172	0	T	Healthy	Schulte-Schrepping
NACA	-0.253116	6.95e-245	T	Healthy	Schulte-Schrepping
RPL27	-0.253447	0	T	Healthy	Schulte-Schrepping
RPL22	-0.254171	3.37e-202	T	Healthy	Schulte-Schrepping
RPS3A	-0.254757	5.01e-203	T	Healthy	Schulte-Schrepping
AL590867.2	-0.255845	4.9e-159	T	Healthy	Schulte-Schrepping
FAM102A	-0.258564	6.63e-126	T	Healthy	Schulte-Schrepping
LDHB	-0.259795	4.65e-217	T	Healthy	Schulte-Schrepping
GIMAP7	-0.268411	1.22e-140	T	Healthy	Schulte-Schrepping
RPS8	-0.269431	0	T	Healthy	Schulte-Schrepping
SRSF5	-0.27379	5.7e-273	T	Healthy	Schulte-Schrepping
RPL13	-0.275656	0	T	Healthy	Schulte-Schrepping
RPL10	-0.276273	1.08e-278	T	Healthy	Schulte-Schrepping
RPS6	-0.28489	0	T	Healthy	Schulte-Schrepping
AL136454.1	-0.290623	7.54e-232	T	Healthy	Schulte-Schrepping
MT-CYB	-0.290731	0	T	Healthy	Schulte-Schrepping
RPS4X	-0.29763	0	T	Healthy	Schulte-Schrepping
RPS4Y1	-0.303728	1.74e-154	T	Healthy	Schulte-Schrepping
MT-ND3	-0.30937	0	T	Healthy	Schulte-Schrepping
MTCO1P12	-0.311809	3.83e-232	T	Healthy	Schulte-Schrepping
MT-ATP8	-0.315464	0	T	Healthy	Schulte-Schrepping
IL7R	-0.322711	7.74e-258	T	Healthy	Schulte-Schrepping
RPS26	-0.323052	0	T	Healthy	Schulte-Schrepping
MT-CO1	-0.324804	0	T	Healthy	Schulte-Schrepping
TPT1	-0.3254	0	T	Healthy	Schulte-Schrepping
RPL5	-0.327042	0	T	Healthy	Schulte-Schrepping
RPL24	-0.331078	0	T	Healthy	Schulte-Schrepping
UBA52	-0.350183	0	T	Healthy	Schulte-Schrepping
MT-ND5	-0.353582	0	T	Healthy	Schulte-Schrepping
RPS27AP16	-0.357649	3.6e-250	T	Healthy	Schulte-Schrepping
LINC00861	-0.373168	2.68e-243	T	Healthy	Schulte-Schrepping
RPL9P9	-0.386027	0	T	Healthy	Schulte-Schrepping
RPL4	-0.40278	0	T	Healthy	Schulte-Schrepping
MTND2P28	-0.402886	0	T	Healthy	Schulte-Schrepping
MT-ND4L	-0.414264	0	T	Healthy	Schulte-Schrepping
MT-CO3	-0.41808	0	T	Healthy	Schulte-Schrepping
SNHG5	-0.519372	0	T	Healthy	Schulte-Schrepping
AL365357.1	-0.635175	0	T	Healthy	Schulte-Schrepping
IGHGP	1.62397	8.51e-09	B	COVID	Schulte-Schrepping
IGHA1	1.60727	0.00104592	B	COVID	Schulte-Schrepping
IFI6	1.28453	1.61e-96	B	COVID	Schulte-Schrepping
IFI44L	0.983608	2.48e-79	B	COVID	Schulte-Schrepping
HSP90B1	0.910818	9.95e-06	B	COVID	Schulte-Schrepping
HBB	0.822322	1.06e-08	B	COVID	Schulte-Schrepping
MZB1	0.821362	2.76e-22	B	COVID	Schulte-Schrepping
CD83	0.751231	1.93e-54	B	COVID	Schulte-Schrepping
CALR	0.731596	1.68e-41	B	COVID	Schulte-Schrepping
HBA2	0.726661	3.52e-08	B	COVID	Schulte-Schrepping
DUSP5	0.72344	2.21e-63	B	COVID	Schulte-Schrepping
XAF1	0.699802	2.82e-27	B	COVID	Schulte-Schrepping
SEC11C	0.671131	4.67e-11	B	COVID	Schulte-Schrepping
PELI1	0.663192	3.1e-41	B	COVID	Schulte-Schrepping
HMGB2	0.65373	2.3e-51	B	COVID	Schulte-Schrepping
KLF2	0.632379	1.08e-72	B	COVID	Schulte-Schrepping
HSPA5	0.630388	8.52e-16	B	COVID	Schulte-Schrepping
TXNDC11	0.618563	1.47e-38	B	COVID	Schulte-Schrepping
PIM2	0.607647	3.58e-36	B	COVID	Schulte-Schrepping
XBP1	0.603894	8.12e-23	B	COVID	Schulte-Schrepping
S100A9	0.583751	2.68e-24	B	COVID	Schulte-Schrepping
RGS2	0.57825	8.7e-28	B	COVID	Schulte-Schrepping
JUND	0.576345	6.85e-67	B	COVID	Schulte-Schrepping
TSC22D3	0.568622	4.97e-48	B	COVID	Schulte-Schrepping
CD69	0.558666	1.41e-30	B	COVID	Schulte-Schrepping
RHOB	0.550212	3.83e-20	B	COVID	Schulte-Schrepping
SNX9	0.53858	1.61e-09	B	COVID	Schulte-Schrepping
LINC01619	0.536618	9.88e-19	B	COVID	Schulte-Schrepping
PRDM1	0.533245	6.15e-36	B	COVID	Schulte-Schrepping
H3F3B	0.52667	3.95e-63	B	COVID	Schulte-Schrepping
H1FX	0.52069	3.81e-31	B	COVID	Schulte-Schrepping
MX1	0.519793	4.74e-32	B	COVID	Schulte-Schrepping
ELL2	0.519512	4.23e-32	B	COVID	Schulte-Schrepping
ISG15	0.519292	3.27e-34	B	COVID	Schulte-Schrepping
ITM2C	0.515313	1.47e-07	B	COVID	Schulte-Schrepping
SUB1	0.507446	1.38e-13	B	COVID	Schulte-Schrepping
IRS2	0.506218	5.24e-20	B	COVID	Schulte-Schrepping
PDIA4	0.504627	7.43e-21	B	COVID	Schulte-Schrepping
CXCR4	0.498002	7.25e-60	B	COVID	Schulte-Schrepping
KLF6	0.470295	8.35e-31	B	COVID	Schulte-Schrepping
PIM1	0.456538	1.78e-20	B	COVID	Schulte-Schrepping
WHAMM	0.453529	7.09e-15	B	COVID	Schulte-Schrepping
MAP3K8	0.447664	5.61e-12	B	COVID	Schulte-Schrepping
HLA-C	0.446349	6.17e-84	B	COVID	Schulte-Schrepping
MYDGF	0.440207	4.71e-24	B	COVID	Schulte-Schrepping
UBALD2	0.430108	2.41e-27	B	COVID	Schulte-Schrepping
MAN1A1	0.429029	1.9e-29	B	COVID	Schulte-Schrepping
PPIB	0.427392	5.43e-16	B	COVID	Schulte-Schrepping
SRPRA	0.423354	5.11e-20	B	COVID	Schulte-Schrepping
SMAP2	0.417628	1.03e-25	B	COVID	Schulte-Schrepping
BTG1	0.411716	7.27e-21	B	COVID	Schulte-Schrepping
HLA-J	0.411281	2.64e-13	B	COVID	Schulte-Schrepping
SSR4	0.406932	3.56e-05	B	COVID	Schulte-Schrepping
AQP3	0.406383	2.61e-19	B	COVID	Schulte-Schrepping
EIF2AK2	0.40194	2.92e-20	B	COVID	Schulte-Schrepping
ISG20	0.401457	7.77e-23	B	COVID	Schulte-Schrepping
FOS	0.399611	2.95e-14	B	COVID	Schulte-Schrepping
RPN2	0.39495	0.000161364	B	COVID	Schulte-Schrepping
CCND2	0.394365	1.82e-10	B	COVID	Schulte-Schrepping
PDIA6	0.394162	3.98e-09	B	COVID	Schulte-Schrepping
EZR	0.39203	7.7e-22	B	COVID	Schulte-Schrepping
FOSB	0.391626	2.48e-06	B	COVID	Schulte-Schrepping
TMEM2	0.390617	6.95e-07	B	COVID	Schulte-Schrepping
HERPUD1	0.389361	1.37e-14	B	COVID	Schulte-Schrepping
TMEM258	0.381881	1.22e-05	B	COVID	Schulte-Schrepping
PDE4B	0.381194	2.79e-15	B	COVID	Schulte-Schrepping
SEC61G	0.379784	4.41e-16	B	COVID	Schulte-Schrepping
FKBP11	0.378683	1.66e-24	B	COVID	Schulte-Schrepping
GABPB1	0.375428	1.02e-12	B	COVID	Schulte-Schrepping
EIF5A	0.375304	2.2e-21	B	COVID	Schulte-Schrepping
NFKBID	0.374791	6.35e-09	B	COVID	Schulte-Schrepping
SSR3	0.369476	0.0011682	B	COVID	Schulte-Schrepping
IFI44	0.36718	9.49e-23	B	COVID	Schulte-Schrepping
SDF2L1	0.366168	1.84e-26	B	COVID	Schulte-Schrepping
NR4A2	0.366022	3.88e-08	B	COVID	Schulte-Schrepping
LMAN1	0.365622	2.49e-10	B	COVID	Schulte-Schrepping
IRF1	0.365019	5.51e-13	B	COVID	Schulte-Schrepping
RBM38	0.36237	5.71e-14	B	COVID	Schulte-Schrepping
MANF	0.358211	6.9e-17	B	COVID	Schulte-Schrepping
SLAMF7	0.350446	1.86e-22	B	COVID	Schulte-Schrepping
SOCS3	0.350395	1.81e-20	B	COVID	Schulte-Schrepping
ANKRD36BP2	0.350213	9.37e-25	B	COVID	Schulte-Schrepping
P4HB	0.350098	1.59e-14	B	COVID	Schulte-Schrepping
TXNDC5	0.349767	5.86e-26	B	COVID	Schulte-Schrepping
NFKBIA	0.349561	2.27e-11	B	COVID	Schulte-Schrepping
TMEM123	0.34807	3.67e-11	B	COVID	Schulte-Schrepping
IRF7	0.347137	1.13e-19	B	COVID	Schulte-Schrepping
DERL3	0.34708	4.31e-17	B	COVID	Schulte-Schrepping
LY6E	0.345164	4.98e-16	B	COVID	Schulte-Schrepping
DDX21	0.342711	4.46e-13	B	COVID	Schulte-Schrepping
FNDC3B	0.3392	3.53e-20	B	COVID	Schulte-Schrepping
HIF1A	0.33728	4.28e-11	B	COVID	Schulte-Schrepping
ZBTB10	0.33427	2.25e-05	B	COVID	Schulte-Schrepping
BCL2L11	0.329541	3.31e-13	B	COVID	Schulte-Schrepping
CYCS	0.325247	2.99e-13	B	COVID	Schulte-Schrepping
STAT1	0.324225	5.65e-12	B	COVID	Schulte-Schrepping
CYTIP	0.320893	3.53e-20	B	COVID	Schulte-Schrepping
SPCS3	0.319328	0.000257553	B	COVID	Schulte-Schrepping
IRF2BP2	0.318245	7.42e-05	B	COVID	Schulte-Schrepping
CLPTM1L	0.316552	5.9e-12	B	COVID	Schulte-Schrepping
ELF1	0.314919	1.65e-12	B	COVID	Schulte-Schrepping
TNFAIP3	0.314885	4.19e-09	B	COVID	Schulte-Schrepping
VCAN	0.314707	3.43e-06	B	COVID	Schulte-Schrepping
RRBP1	0.313593	3.03e-21	B	COVID	Schulte-Schrepping
JARID2	0.309326	2.35e-07	B	COVID	Schulte-Schrepping
IFITM1	0.308958	2.87e-14	B	COVID	Schulte-Schrepping
BACH1	0.307915	4.72e-10	B	COVID	Schulte-Schrepping
LINC00486	0.307465	0.00552122	B	COVID	Schulte-Schrepping
ENAM	0.300857	1.36e-12	B	COVID	Schulte-Schrepping
CD38	0.295564	1.26e-17	B	COVID	Schulte-Schrepping
THEMIS2	0.294354	2.11e-11	B	COVID	Schulte-Schrepping
EPSTI1	0.293147	8.26e-08	B	COVID	Schulte-Schrepping
PSMB1	0.291158	9.76e-08	B	COVID	Schulte-Schrepping
KLF9	0.291158	0.00912825	B	COVID	Schulte-Schrepping
DDX24	0.291116	3.83e-10	B	COVID	Schulte-Schrepping
SELENOS	0.290459	1.23e-16	B	COVID	Schulte-Schrepping
LRRC59	0.289943	2.29e-19	B	COVID	Schulte-Schrepping
PRDM4	0.289344	0.00387572	B	COVID	Schulte-Schrepping
LAPTM5	0.288378	5.46e-15	B	COVID	Schulte-Schrepping
YWHAE	0.287704	2.69e-09	B	COVID	Schulte-Schrepping
TAGAP	0.287416	0.00102769	B	COVID	Schulte-Schrepping
POMP	0.28627	2.29e-11	B	COVID	Schulte-Schrepping
TNFRSF17	0.285662	1.67e-22	B	COVID	Schulte-Schrepping
TAP1	0.284856	6.61e-09	B	COVID	Schulte-Schrepping
HDLBP	0.283283	3.57e-10	B	COVID	Schulte-Schrepping
PPP1R15A	0.282528	0.000515172	B	COVID	Schulte-Schrepping
RHOH	0.279997	7.86e-05	B	COVID	Schulte-Schrepping
SRRM2	0.279346	9.5e-13	B	COVID	Schulte-Schrepping
PTP4A1	0.27745	1.5e-09	B	COVID	Schulte-Schrepping
MTDH	0.276606	2.41e-05	B	COVID	Schulte-Schrepping
NME1	0.274984	1.55e-20	B	COVID	Schulte-Schrepping
CHCHD2	0.273495	0.0029454	B	COVID	Schulte-Schrepping
EMP3	0.272613	6.78e-06	B	COVID	Schulte-Schrepping
EIF2AK3	0.271864	5.47e-05	B	COVID	Schulte-Schrepping
LGALS1	0.271359	1.55e-06	B	COVID	Schulte-Schrepping
COX6A1	0.268679	1.22e-13	B	COVID	Schulte-Schrepping
ZBTB21	0.268528	2.27e-07	B	COVID	Schulte-Schrepping
NFKB1	0.268113	0.00674336	B	COVID	Schulte-Schrepping
RPN1	0.267769	1.08e-08	B	COVID	Schulte-Schrepping
UQCRQ	0.267588	2.23e-05	B	COVID	Schulte-Schrepping
YBX3	0.267574	2.31e-05	B	COVID	Schulte-Schrepping
CIRBP	0.266153	3.24e-10	B	COVID	Schulte-Schrepping
SBDS	0.264338	4.02e-08	B	COVID	Schulte-Schrepping
UBE2J1	0.263479	0.00576886	B	COVID	Schulte-Schrepping
TMED9	0.263348	4.83e-06	B	COVID	Schulte-Schrepping
MXI1	0.263095	0.00318138	B	COVID	Schulte-Schrepping
TOP1	0.262353	9.03e-07	B	COVID	Schulte-Schrepping
SRGN	0.261112	2.43e-08	B	COVID	Schulte-Schrepping
SNRPG	0.260808	1.59e-08	B	COVID	Schulte-Schrepping
PSAP	0.259502	0.00051453	B	COVID	Schulte-Schrepping
MYADM	0.255891	0.00319206	B	COVID	Schulte-Schrepping
HLA-DRB6	0.25519	1.33e-05	B	COVID	Schulte-Schrepping
S100A11	0.255083	2.63e-06	B	COVID	Schulte-Schrepping
RELB	0.252627	1.74e-07	B	COVID	Schulte-Schrepping
APBB1IP	-0.254494	4.41e-20	B	Healthy	Schulte-Schrepping
FAM117B	-0.255684	4.69e-18	B	Healthy	Schulte-Schrepping
MSL1	-0.256152	5.91e-13	B	Healthy	Schulte-Schrepping
MTCO3P12	-0.257791	2.09e-29	B	Healthy	Schulte-Schrepping
HLA-DPA1	-0.259623	1.48e-52	B	Healthy	Schulte-Schrepping
MT-CYB	-0.259953	6.19e-184	B	Healthy	Schulte-Schrepping
COMMD6	-0.260213	3.39e-31	B	Healthy	Schulte-Schrepping
ADD3	-0.260972	7.42e-24	B	Healthy	Schulte-Schrepping
RPL9P9	-0.264065	1.05e-26	B	Healthy	Schulte-Schrepping
GAS5	-0.265247	4.03e-29	B	Healthy	Schulte-Schrepping
GLIPR1	-0.265808	2.87e-23	B	Healthy	Schulte-Schrepping
PKIG	-0.268401	1.73e-28	B	Healthy	Schulte-Schrepping
RPS4Y1	-0.273564	8.68e-16	B	Healthy	Schulte-Schrepping
TBC1D9	-0.273802	5.42e-19	B	Healthy	Schulte-Schrepping
AC133065.6	-0.277915	4.45e-32	B	Healthy	Schulte-Schrepping
ALOX5	-0.282549	1.03e-30	B	Healthy	Schulte-Schrepping
LTB	-0.283803	3.1e-46	B	Healthy	Schulte-Schrepping
DDX17	-0.285467	3.85e-41	B	Healthy	Schulte-Schrepping
TRAF3IP3	-0.28552	3.69e-23	B	Healthy	Schulte-Schrepping
MTND2P28	-0.286451	3.69e-27	B	Healthy	Schulte-Schrepping
MT-ND3	-0.286537	6.93e-200	B	Healthy	Schulte-Schrepping
RSRP1	-0.288803	2.26e-30	B	Healthy	Schulte-Schrepping
CD82	-0.28949	7.18e-32	B	Healthy	Schulte-Schrepping
RPL24	-0.289819	4.2e-44	B	Healthy	Schulte-Schrepping
STX7	-0.292021	3.97e-26	B	Healthy	Schulte-Schrepping
SPIB	-0.297541	3.77e-28	B	Healthy	Schulte-Schrepping
AC109326.1	-0.297643	3.58e-28	B	Healthy	Schulte-Schrepping
LY86	-0.303418	1.42e-36	B	Healthy	Schulte-Schrepping
CD53	-0.312599	4.62e-48	B	Healthy	Schulte-Schrepping
KIAA0040	-0.322164	6.07e-29	B	Healthy	Schulte-Schrepping
FCMR	-0.32386	5.14e-46	B	Healthy	Schulte-Schrepping
MT-CO1	-0.324127	5.39e-246	B	Healthy	Schulte-Schrepping
TRAF5	-0.324476	1.24e-42	B	Healthy	Schulte-Schrepping
CD79B	-0.325883	1.07e-39	B	Healthy	Schulte-Schrepping
ARL6IP5	-0.334768	1.67e-35	B	Healthy	Schulte-Schrepping
MT-ND5	-0.335152	2.99e-150	B	Healthy	Schulte-Schrepping
AL365357.1	-0.336325	8.37e-44	B	Healthy	Schulte-Schrepping
MT-ND4L	-0.340183	3.33e-112	B	Healthy	Schulte-Schrepping
SMIM14	-0.343704	8.42e-42	B	Healthy	Schulte-Schrepping
MT-CO3	-0.350719	2.38e-295	B	Healthy	Schulte-Schrepping
FCRLA	-0.350825	6.1e-55	B	Healthy	Schulte-Schrepping
SNHG5	-0.3548	8.73e-40	B	Healthy	Schulte-Schrepping
MBD4	-0.354839	1.72e-31	B	Healthy	Schulte-Schrepping
MPEG1	-0.356952	1.21e-51	B	Healthy	Schulte-Schrepping
LINC01857	-0.357045	4.83e-45	B	Healthy	Schulte-Schrepping
EVI2B	-0.36154	5.29e-69	B	Healthy	Schulte-Schrepping
HVCN1	-0.367696	3.12e-52	B	Healthy	Schulte-Schrepping
PARP15	-0.369662	6.82e-49	B	Healthy	Schulte-Schrepping
FCRL3	-0.375859	3.11e-41	B	Healthy	Schulte-Schrepping
RPS26	-0.386224	9.54e-80	B	Healthy	Schulte-Schrepping
TLR10	-0.38899	2.98e-74	B	Healthy	Schulte-Schrepping
LBH	-0.405098	4.47e-67	B	Healthy	Schulte-Schrepping
MTCO1P12	-0.40667	2.66e-47	B	Healthy	Schulte-Schrepping
GAPT	-0.415852	1.65e-65	B	Healthy	Schulte-Schrepping
CD1C	-0.448231	3.8e-80	B	Healthy	Schulte-Schrepping
MS4A1	-0.507363	5.38e-150	B	Healthy	Schulte-Schrepping
IFI6	1.52807	0	NK	COVID	Schulte-Schrepping
IFI44L	1.08969	1.97e-174	NK	COVID	Schulte-Schrepping
HBB	1.08554	1.87e-92	NK	COVID	Schulte-Schrepping
HBA2	1.01013	4.39e-69	NK	COVID	Schulte-Schrepping
CCL3	0.810058	8.74e-37	NK	COVID	Schulte-Schrepping
XAF1	0.795232	3.24e-140	NK	COVID	Schulte-Schrepping
CXCR4	0.79025	1.74e-173	NK	COVID	Schulte-Schrepping
AREG	0.788874	6.54e-96	NK	COVID	Schulte-Schrepping
TNFAIP3	0.729483	2.39e-116	NK	COVID	Schulte-Schrepping
ISG15	0.697823	2.14e-75	NK	COVID	Schulte-Schrepping
MX1	0.672871	1.36e-88	NK	COVID	Schulte-Schrepping
MT2A	0.637199	6.86e-74	NK	COVID	Schulte-Schrepping
KLF2	0.61612	6.65e-164	NK	COVID	Schulte-Schrepping
LY6E	0.572663	2.34e-77	NK	COVID	Schulte-Schrepping
IFI44	0.5627	5.96e-70	NK	COVID	Schulte-Schrepping
RPL39	0.550568	1.72e-83	NK	COVID	Schulte-Schrepping
HLA-J	0.549005	7.44e-18	NK	COVID	Schulte-Schrepping
HBA1	0.540442	2.3e-24	NK	COVID	Schulte-Schrepping
EIF2AK2	0.538797	1.24e-50	NK	COVID	Schulte-Schrepping
EPSTI1	0.528968	2.13e-59	NK	COVID	Schulte-Schrepping
TSC22D3	0.504618	1.56e-53	NK	COVID	Schulte-Schrepping
MAP3K8	0.504522	1.48e-37	NK	COVID	Schulte-Schrepping
DUSP2	0.489756	3.86e-33	NK	COVID	Schulte-Schrepping
IFIT3	0.486395	2.52e-45	NK	COVID	Schulte-Schrepping
HMGB2	0.46168	3.09e-47	NK	COVID	Schulte-Schrepping
ZFP36	0.461105	4.24e-72	NK	COVID	Schulte-Schrepping
H1FX	0.454535	1.73e-39	NK	COVID	Schulte-Schrepping
IFITM3	0.454263	1.45e-31	NK	COVID	Schulte-Schrepping
H3F3B	0.449744	6.7e-123	NK	COVID	Schulte-Schrepping
RPL21	0.442507	1.33e-163	NK	COVID	Schulte-Schrepping
NFKBIA	0.436197	2.47e-34	NK	COVID	Schulte-Schrepping
SCARNA9	0.414193	5.28e-30	NK	COVID	Schulte-Schrepping
LGALS1	0.408265	4.87e-24	NK	COVID	Schulte-Schrepping
MX2	0.406418	3.41e-30	NK	COVID	Schulte-Schrepping
FOSL2	0.398012	1.15e-33	NK	COVID	Schulte-Schrepping
PARP9	0.395824	1.3e-23	NK	COVID	Schulte-Schrepping
HLA-DPB1	0.395189	2.26e-36	NK	COVID	Schulte-Schrepping
SH3BGRL3	0.393912	7.89e-127	NK	COVID	Schulte-Schrepping
PLSCR1	0.392755	7.43e-36	NK	COVID	Schulte-Schrepping
IGKC	0.390704	5.71e-20	NK	COVID	Schulte-Schrepping
RPS20	0.390632	5.58e-119	NK	COVID	Schulte-Schrepping
RPS27	0.388893	3.41e-118	NK	COVID	Schulte-Schrepping
NR4A2	0.384778	1.35e-22	NK	COVID	Schulte-Schrepping
IRF7	0.38436	9.01e-27	NK	COVID	Schulte-Schrepping
DDIT4	0.382768	1.56e-29	NK	COVID	Schulte-Schrepping
OAS3	0.381563	6.17e-39	NK	COVID	Schulte-Schrepping
CD52	0.381461	1.34e-40	NK	COVID	Schulte-Schrepping
SHISA5	0.379362	1.63e-28	NK	COVID	Schulte-Schrepping
IRF1	0.377022	6.94e-31	NK	COVID	Schulte-Schrepping
LGALS9	0.375192	6.98e-26	NK	COVID	Schulte-Schrepping
IRS2	0.374562	6.22e-22	NK	COVID	Schulte-Schrepping
ERAP2	0.373914	1.09e-32	NK	COVID	Schulte-Schrepping
UCP2	0.373608	1.53e-42	NK	COVID	Schulte-Schrepping
JUND	0.362272	1.79e-30	NK	COVID	Schulte-Schrepping
HLA-DPA1	0.361108	3.27e-29	NK	COVID	Schulte-Schrepping
CBX4	0.360927	1.43e-18	NK	COVID	Schulte-Schrepping
B3GNT7	0.35703	5.48e-28	NK	COVID	Schulte-Schrepping
PMAIP1	0.354891	9.5e-24	NK	COVID	Schulte-Schrepping
HNRNPC	0.348785	5.59e-34	NK	COVID	Schulte-Schrepping
RBM38	0.343403	3.25e-21	NK	COVID	Schulte-Schrepping
FOS	0.342513	1.5e-16	NK	COVID	Schulte-Schrepping
BTG2	0.337633	1.82e-19	NK	COVID	Schulte-Schrepping
PIK3R1	0.332388	5.61e-16	NK	COVID	Schulte-Schrepping
CD74	0.331668	8.73e-35	NK	COVID	Schulte-Schrepping
ZFP36L2	0.330974	1.15e-41	NK	COVID	Schulte-Schrepping
CALR	0.328597	2.39e-29	NK	COVID	Schulte-Schrepping
SP110	0.323351	1.94e-22	NK	COVID	Schulte-Schrepping
BAX	0.316781	5.66e-15	NK	COVID	Schulte-Schrepping
KLF6	0.314746	1.34e-18	NK	COVID	Schulte-Schrepping
EIF5A	0.313336	2.5e-19	NK	COVID	Schulte-Schrepping
OAS2	0.311333	5.55e-15	NK	COVID	Schulte-Schrepping
KIR2DS4	0.308475	2.64e-11	NK	COVID	Schulte-Schrepping
CD69	0.307072	8.09e-11	NK	COVID	Schulte-Schrepping
CD38	0.306209	7.35e-13	NK	COVID	Schulte-Schrepping
TAGLN2	0.30424	1.11e-19	NK	COVID	Schulte-Schrepping
BHLHE40	0.303869	2.56e-21	NK	COVID	Schulte-Schrepping
RPL29	0.302858	2.7e-55	NK	COVID	Schulte-Schrepping
CIRBP	0.302257	1.55e-24	NK	COVID	Schulte-Schrepping
ISG20	0.300356	3.82e-14	NK	COVID	Schulte-Schrepping
S100A9	0.297325	0.00367829	NK	COVID	Schulte-Schrepping
HLA-B	0.29593	2.88e-114	NK	COVID	Schulte-Schrepping
STAT1	0.294062	9.36e-15	NK	COVID	Schulte-Schrepping
GZMH	0.291561	9.79e-11	NK	COVID	Schulte-Schrepping
RUNX3	0.289026	1.69e-54	NK	COVID	Schulte-Schrepping
SRRM2	0.288803	9.75e-16	NK	COVID	Schulte-Schrepping
HLA-DRB1	0.288716	1.16e-14	NK	COVID	Schulte-Schrepping
HLA-DRA	0.286869	1.47e-12	NK	COVID	Schulte-Schrepping
C19orf66	0.286303	6.02e-10	NK	COVID	Schulte-Schrepping
RPS15A	0.281561	2.87e-49	NK	COVID	Schulte-Schrepping
EWSR1	0.279404	1.43e-10	NK	COVID	Schulte-Schrepping
CEBPB	0.278495	9.48e-15	NK	COVID	Schulte-Schrepping
RPS14	0.26062	8.45e-53	NK	COVID	Schulte-Schrepping
MRPL10	0.258168	2.57e-09	NK	COVID	Schulte-Schrepping
HLA-A	0.25505	2.2e-147	NK	COVID	Schulte-Schrepping
HLA-C	0.254737	8.5e-63	NK	COVID	Schulte-Schrepping
FUS	0.253968	1.04e-09	NK	COVID	Schulte-Schrepping
SUMO3	0.253836	7.17e-06	NK	COVID	Schulte-Schrepping
TMEM2	0.253535	1.52e-06	NK	COVID	Schulte-Schrepping
RNF213	0.252215	2.66e-16	NK	COVID	Schulte-Schrepping
HELZ2	0.251687	3.69e-11	NK	COVID	Schulte-Schrepping
COX6A1	0.250378	4.17e-10	NK	COVID	Schulte-Schrepping
ZBTB44	-0.250195	4.62e-25	NK	Healthy	Schulte-Schrepping
GNPTAB	-0.250485	2.39e-22	NK	Healthy	Schulte-Schrepping
HSPA8	-0.255132	2.7e-46	NK	Healthy	Schulte-Schrepping
C1orf162	-0.258986	2.01e-32	NK	Healthy	Schulte-Schrepping
LCP2	-0.260132	9.88e-29	NK	Healthy	Schulte-Schrepping
TNFAIP8	-0.260867	5.53e-23	NK	Healthy	Schulte-Schrepping
MT-ND4	-0.263776	1.59e-256	NK	Healthy	Schulte-Schrepping
TRDC	-0.264211	3.99e-25	NK	Healthy	Schulte-Schrepping
GLRX	-0.26649	4.47e-30	NK	Healthy	Schulte-Schrepping
STK38	-0.267262	2.45e-33	NK	Healthy	Schulte-Schrepping
PCBP1	-0.278941	8.06e-48	NK	Healthy	Schulte-Schrepping
GLIPR1	-0.279136	3.3e-33	NK	Healthy	Schulte-Schrepping
RPS27AP16	-0.281235	2.71e-30	NK	Healthy	Schulte-Schrepping
MYOM2	-0.282781	2.56e-36	NK	Healthy	Schulte-Schrepping
RPS4Y1	-0.284716	5.65e-30	NK	Healthy	Schulte-Schrepping
MT-ND3	-0.288068	3.29e-220	NK	Healthy	Schulte-Schrepping
TRGC1	-0.29182	9.57e-14	NK	Healthy	Schulte-Schrepping
PTGDR	-0.297326	1.22e-34	NK	Healthy	Schulte-Schrepping
CD160	-0.297835	1.15e-39	NK	Healthy	Schulte-Schrepping
GIMAP6	-0.300061	2.43e-32	NK	Healthy	Schulte-Schrepping
SNHG5	-0.314655	1.47e-50	NK	Healthy	Schulte-Schrepping
GIMAP1	-0.317794	5.83e-44	NK	Healthy	Schulte-Schrepping
S100A8	-0.319818	7.93e-09	NK	Healthy	Schulte-Schrepping
MYBL1	-0.326013	2.09e-41	NK	Healthy	Schulte-Schrepping
FCRL3	-0.343389	2.76e-44	NK	Healthy	Schulte-Schrepping
HOPX	-0.349245	6.31e-71	NK	Healthy	Schulte-Schrepping
LINC00861	-0.369345	3.88e-50	NK	Healthy	Schulte-Schrepping
CX3CR1	-0.371808	4.97e-92	NK	Healthy	Schulte-Schrepping
GIMAP7	-0.372743	1.81e-63	NK	Healthy	Schulte-Schrepping
SIGLEC17P	-0.378335	9.29e-58	NK	Healthy	Schulte-Schrepping
XBP1	-0.3834	4.04e-71	NK	Healthy	Schulte-Schrepping
MTND2P28	-0.38963	7.03e-90	NK	Healthy	Schulte-Schrepping
MT-ATP8	-0.392587	2.15e-277	NK	Healthy	Schulte-Schrepping
AL365357.1	-0.392736	1.15e-115	NK	Healthy	Schulte-Schrepping
MT-CO3	-0.402812	0	NK	Healthy	Schulte-Schrepping
MTCO1P12	-0.403365	3.15e-80	NK	Healthy	Schulte-Schrepping
KLRB1	-0.411135	2.3e-95	NK	Healthy	Schulte-Schrepping
MT-CYB	-0.416936	0	NK	Healthy	Schulte-Schrepping
MT-ND4L	-0.423615	1.12e-219	NK	Healthy	Schulte-Schrepping
MT-CO1	-0.463559	0	NK	Healthy	Schulte-Schrepping
MT-ND5	-0.492072	0	NK	Healthy	Schulte-Schrepping
KLRG1	-0.523194	2.22e-96	NK	Healthy	Schulte-Schrepping
IGHG1	1.46518	2.19e-50	B	COVID	Ren
IGLV3-25	1.36511	2.92e-113	B	COVID	Ren
IGLC3	1.36187	2.91e-24	B	COVID	Ren
FOS	1.2106	0	B	COVID	Ren
S100A8	1.17609	0	B	COVID	Ren
IGKV4-1	1.13262	4.59e-70	B	COVID	Ren
JUND	1.11796	0	B	COVID	Ren
IGLC2	1.08089	0.00228494	B	COVID	Ren
JUN	0.972563	0	B	COVID	Ren
IFITM1	0.939627	9.18e-274	B	COVID	Ren
IGKV3-11	0.922219	1.05e-72	B	COVID	Ren
MZB1	0.870651	6.16e-74	B	COVID	Ren
AC245014.3	0.870646	0	B	COVID	Ren
IGHV4-34	0.852767	1.37e-34	B	COVID	Ren
IGHA1	0.835187	1.72e-17	B	COVID	Ren
S100A9	0.815635	0	B	COVID	Ren
KLF6	0.79338	0	B	COVID	Ren
AL135790.1	0.738504	5.14e-174	B	COVID	Ren
IGKV3-20	0.711219	5.56e-24	B	COVID	Ren
IFI44L	0.693795	7.74e-282	B	COVID	Ren
IGKC	0.69289	3.41e-10	B	COVID	Ren
XAF1	0.661285	1.09e-253	B	COVID	Ren
AL035078.1	0.650571	2.76e-111	B	COVID	Ren
AC007952.4	0.645257	0	B	COVID	Ren
NEAT1	0.63528	7.85e-250	B	COVID	Ren
HSP90B1	0.629074	3.59e-35	B	COVID	Ren
PPP1R15A	0.619333	0	B	COVID	Ren
DUSP1	0.617895	0	B	COVID	Ren
DUSP2	0.564472	7.6e-54	B	COVID	Ren
FOSB	0.555894	1.79e-280	B	COVID	Ren
MALAT1	0.538519	0	B	COVID	Ren
ISG15	0.536682	2.63e-156	B	COVID	Ren
H1FX	0.528673	4.38e-170	B	COVID	Ren
IFI6	0.522706	4.09e-191	B	COVID	Ren
IGHG3	0.491231	7.48e-08	B	COVID	Ren
PPBP	0.470618	2.16e-82	B	COVID	Ren
NFKBIA	0.470443	1.15e-85	B	COVID	Ren
XBP1	0.462201	8.2e-98	B	COVID	Ren
IGHM	0.448454	1.73e-33	B	COVID	Ren
AD000090.1	0.447557	8.79e-75	B	COVID	Ren
GNAS	0.44628	2.45e-195	B	COVID	Ren
DNAJB1	0.445408	2.18e-09	B	COVID	Ren
MX1	0.443208	5.86e-162	B	COVID	Ren
RHOB	0.442447	1.94e-119	B	COVID	Ren
TRA2B	0.437366	1.59e-214	B	COVID	Ren
CLDN11	0.43415	2.25e-80	B	COVID	Ren
KLF2	0.422571	1.71e-86	B	COVID	Ren
PPIB	0.419912	0.000244106	B	COVID	Ren
SRGN	0.415014	8.41e-108	B	COVID	Ren
H3F3B	0.406159	7.62e-145	B	COVID	Ren
CYBA	0.403291	0	B	COVID	Ren
IER2	0.393128	4.57e-62	B	COVID	Ren
SEC11C	0.392475	4.41e-14	B	COVID	Ren
WDR74	0.388386	1.86e-112	B	COVID	Ren
XIST	0.384721	6.9e-156	B	COVID	Ren
CD69	0.384655	4.77e-192	B	COVID	Ren
TNFSF13B	0.371802	7.01e-30	B	COVID	Ren
EIF2AK2	0.371796	7.58e-116	B	COVID	Ren
MDM4	0.368503	2.32e-73	B	COVID	Ren
IFITM3	0.365789	3.92e-120	B	COVID	Ren
PTCH2	0.364106	2.9e-143	B	COVID	Ren
PNRC1	0.355806	4.38e-175	B	COVID	Ren
TRA2A	0.354465	2.09e-96	B	COVID	Ren
LRRC75A	0.353182	1.52e-114	B	COVID	Ren
HIST1H1C	0.352538	2.38e-110	B	COVID	Ren
ZNF688	0.352536	2.75e-72	B	COVID	Ren
HIST1H4C	0.351462	9.85e-40	B	COVID	Ren
HSP90AA1	0.349468	6.52e-89	B	COVID	Ren
FKBP11	0.348116	5.14e-51	B	COVID	Ren
GPM6A	0.343604	3.52e-63	B	COVID	Ren
MYDGF	0.332033	1.18e-09	B	COVID	Ren
IRF7	0.330168	2.81e-64	B	COVID	Ren
PARP14	0.327517	1.44e-69	B	COVID	Ren
RNF213	0.324168	1.59e-97	B	COVID	Ren
KCNQ1OT1	0.322296	3.9e-73	B	COVID	Ren
HSPA5	0.315387	4.99e-16	B	COVID	Ren
GMFB	0.313873	9.65e-06	B	COVID	Ren
TNFRSF13C	0.313433	2.14e-36	B	COVID	Ren
HNRNPH1	0.310758	5.29e-47	B	COVID	Ren
FAM126B	0.309727	3.8e-89	B	COVID	Ren
CCNL1	0.309725	3.21e-80	B	COVID	Ren
MTRNR2L11	0.307318	4.12e-56	B	COVID	Ren
DDX3X	0.307174	1.56e-59	B	COVID	Ren
AMFR	0.305253	2.69e-60	B	COVID	Ren
DDX24	0.304919	1.49e-78	B	COVID	Ren
OAS1	0.301812	1.8e-73	B	COVID	Ren
SDF2L1	0.301259	1.73e-50	B	COVID	Ren
WHAMM	0.299017	3.41e-67	B	COVID	Ren
SPCS3	0.296938	4.22e-33	B	COVID	Ren
SSR3	0.295934	5.72e-26	B	COVID	Ren
RPS2	0.295275	1.97e-273	B	COVID	Ren
YBX3	0.292114	5.48e-54	B	COVID	Ren
CCDC88A	0.291743	1.96e-92	B	COVID	Ren
LINC01480	0.291289	2.02e-67	B	COVID	Ren
CACNA1A	0.290165	1.8e-101	B	COVID	Ren
RRBP1	0.287324	1.63e-88	B	COVID	Ren
ARID1B	0.284283	1.61e-43	B	COVID	Ren
ANKRD11	0.283904	1.67e-57	B	COVID	Ren
IER5	0.283128	4.08e-101	B	COVID	Ren
LGALS1	0.281736	3.53e-26	B	COVID	Ren
LMAN1	0.280871	3.43e-28	B	COVID	Ren
SMAD2	0.277719	1.4e-66	B	COVID	Ren
SRRM2	0.277574	4.21e-75	B	COVID	Ren
CFLAR	0.274395	1.69e-72	B	COVID	Ren
2021-03-06	0.273928	2.61e-43	B	COVID	Ren
TUBA1A	0.273563	3.72e-36	B	COVID	Ren
DNAJA1	0.272069	5.4e-48	B	COVID	Ren
CST3	0.270375	3.45e-69	B	COVID	Ren
CCDC170	0.268152	2.78e-79	B	COVID	Ren
INTS6	0.267596	1.09e-83	B	COVID	Ren
TYMP	0.267523	1.43e-81	B	COVID	Ren
AC106820.2	0.265331	1.33e-29	B	COVID	Ren
ARID5B	0.264333	1.89e-52	B	COVID	Ren
JUNB	0.262988	4.68e-16	B	COVID	Ren
IGLL5	0.262772	0.000608923	B	COVID	Ren
CYCS	0.261615	1.55e-51	B	COVID	Ren
SEC61B	0.259151	1.26e-05	B	COVID	Ren
NF1	0.259046	1.34e-40	B	COVID	Ren
AC103591.3	0.256532	3.75e-34	B	COVID	Ren
LINC01873	0.255942	4.44e-61	B	COVID	Ren
POLR2J3.1	0.254109	1.03e-69	B	COVID	Ren
CD38	0.253558	3.01e-41	B	COVID	Ren
PTP4A2	0.253435	1.25e-58	B	COVID	Ren
UBALD2	0.253182	1.76e-105	B	COVID	Ren
TMEM258	0.253091	5.5e-25	B	COVID	Ren
HNRNPL	0.253071	7.46e-54	B	COVID	Ren
TLE4	0.252576	8.2e-93	B	COVID	Ren
LY6E	0.251107	5.68e-26	B	COVID	Ren
RPS3A	-0.250319	0	B	Healthy	Ren
EZR	-0.253297	3.91e-227	B	Healthy	Ren
RPL10A	-0.258425	0	B	Healthy	Ren
HLA-DPA1	-0.26038	0	B	Healthy	Ren
RPL23A	-0.263821	0	B	Healthy	Ren
PPDPF	-0.264397	4.82e-297	B	Healthy	Ren
RPSA	-0.267607	0	B	Healthy	Ren
CXCR5	-0.268642	0	B	Healthy	Ren
SARAF	-0.271601	2.27e-266	B	Healthy	Ren
MT-ND6	-0.276094	1.39e-244	B	Healthy	Ren
RPL3	-0.276568	0	B	Healthy	Ren
TAGLN2	-0.28569	2.12e-283	B	Healthy	Ren
RPS6	-0.286382	0	B	Healthy	Ren
LAPTM5	-0.295562	0	B	Healthy	Ren
HLA-DRA	-0.298946	0	B	Healthy	Ren
CXCR4	-0.300896	3.79e-266	B	Healthy	Ren
MT-CYB	-0.301149	0	B	Healthy	Ren
EIF3L	-0.304724	0	B	Healthy	Ren
TPT1	-0.312626	0	B	Healthy	Ren
TAGAP	-0.326227	8.76e-288	B	Healthy	Ren
MTRNR2L12	-0.331593	0	B	Healthy	Ren
RPL17	-0.343823	0	B	Healthy	Ren
MT-ND5	-0.346918	0	B	Healthy	Ren
PCBP2	-0.351935	0	B	Healthy	Ren
EEF1A1	-0.353926	0	B	Healthy	Ren
CD79A	-0.357678	0	B	Healthy	Ren
PABPC1	-0.362282	0	B	Healthy	Ren
MT-ATP8	-0.366912	0	B	Healthy	Ren
HLA-DPB1	-0.375283	0	B	Healthy	Ren
RPL4	-0.375864	0	B	Healthy	Ren
CD74	-0.38209	0	B	Healthy	Ren
RPS4Y1	-0.406775	0	B	Healthy	Ren
EEF1G	-0.412105	0	B	Healthy	Ren
PDE4B	-0.416206	0	B	Healthy	Ren
EEF2	-0.498302	0	B	Healthy	Ren
HLA-DQA2	-0.519304	0	B	Healthy	Ren
HLA-DRB5	-0.520083	0	B	Healthy	Ren
MT-ND4L	-0.581876	0	B	Healthy	Ren
FOS	0.909423	0	T	COVID	Ren
JUN	0.807747	0	T	COVID	Ren
S100A8	0.79211	0	T	COVID	Ren
RPS10	0.790822	0	T	COVID	Ren
JUND	0.772761	0	T	COVID	Ren
AL035078.1	0.740688	0	T	COVID	Ren
KLF6	0.734211	0	T	COVID	Ren
IFI44L	0.640469	0	T	COVID	Ren
IFI6	0.616675	0	T	COVID	Ren
ISG15	0.614209	0	T	COVID	Ren
NEAT1	0.608524	0	T	COVID	Ren
FOSB	0.596526	0	T	COVID	Ren
AL135790.1	0.558398	0	T	COVID	Ren
XAF1	0.551547	0	T	COVID	Ren
MALAT1	0.480904	0	T	COVID	Ren
PPP1R15A	0.467919	0	T	COVID	Ren
CD69	0.466275	0	T	COVID	Ren
S100A9	0.455039	0	T	COVID	Ren
CLDN11	0.452434	0	T	COVID	Ren
DUSP1	0.442507	0	T	COVID	Ren
MX1	0.442117	0	T	COVID	Ren
IFIT3	0.42005	0	T	COVID	Ren
AD000090.1	0.407435	4.92e-225	T	COVID	Ren
GMFB	0.407127	0	T	COVID	Ren
LRRC75A	0.374917	0	T	COVID	Ren
CYBA	0.369885	0	T	COVID	Ren
H1FX	0.367428	0	T	COVID	Ren
ZNF688	0.356083	0	T	COVID	Ren
GADD45B	0.355985	0	T	COVID	Ren
TNFSF13B	0.354929	0	T	COVID	Ren
FGF23	0.346108	0.00357356	T	COVID	Ren
PNRC1	0.33923	0	T	COVID	Ren
LY6E	0.333589	0	T	COVID	Ren
EIF2AK2	0.33041	0	T	COVID	Ren
IRF7	0.329007	0	T	COVID	Ren
ARID5B	0.326326	0	T	COVID	Ren
IFNG	0.321488	0	T	COVID	Ren
AMFR	0.306505	0	T	COVID	Ren
KCNQ1OT1	0.300242	0	T	COVID	Ren
RPS29	0.297311	0	T	COVID	Ren
NCALD	0.293357	0	T	COVID	Ren
CACNA1A	0.292142	0	T	COVID	Ren
RNF213	0.291987	0	T	COVID	Ren
DNAJA1	0.286772	0	T	COVID	Ren
PPBP	0.28492	8.58e-151	T	COVID	Ren
POLR2J3.1	0.283821	0	T	COVID	Ren
HNRNPH1	0.277669	0	T	COVID	Ren
AC058791.1	0.277028	0	T	COVID	Ren
AC245014.3	0.276735	0	T	COVID	Ren
PRRG3	0.27652	3.41e-51	T	COVID	Ren
PTP4A2	0.275315	0	T	COVID	Ren
MZT2B	0.275092	0	T	COVID	Ren
STK17A	0.274069	0	T	COVID	Ren
DDX17	0.273152	0	T	COVID	Ren
SP100	0.269729	0	T	COVID	Ren
TRA2B	0.269612	0	T	COVID	Ren
CCNL1	0.268033	0	T	COVID	Ren
OASL	0.267074	0	T	COVID	Ren
NFKBIZ	0.265228	0	T	COVID	Ren
IFITM3	0.264732	5.78e-278	T	COVID	Ren
KLF2	0.263772	0	T	COVID	Ren
OAS1	0.263402	0	T	COVID	Ren
MDM4	0.261319	0	T	COVID	Ren
SAT1	0.260951	0	T	COVID	Ren
GNAS	0.260277	0	T	COVID	Ren
TUBA1A	0.257931	0	T	COVID	Ren
TYMP	0.256565	0	T	COVID	Ren
HNRNPL	0.255092	0	T	COVID	Ren
AAK1	0.254122	0	T	COVID	Ren
FAM126B	0.251369	0	T	COVID	Ren
RPL17	-0.257513	0	T	Healthy	Ren
PABPC1	-0.272617	0	T	Healthy	Ren
EIF3L	-0.28121	0	T	Healthy	Ren
DUSP2	-0.283335	0	T	Healthy	Ren
RPS4Y1	-0.316326	0	T	Healthy	Ren
MT2A	-0.318345	7.44e-67	T	Healthy	Ren
MT1E	-0.322081	1.53e-258	T	Healthy	Ren
EEF1G	-0.322956	0	T	Healthy	Ren
MT-ND5	-0.324213	0	T	Healthy	Ren
AHNAK	-0.326738	0	T	Healthy	Ren
EEF1A1	-0.334711	0	T	Healthy	Ren
PCBP2	-0.336081	0	T	Healthy	Ren
RPL4	-0.35342	0	T	Healthy	Ren
MT-CYB	-0.359277	0	T	Healthy	Ren
MT-ATP8	-0.360918	0	T	Healthy	Ren
EEF2	-0.415762	0	T	Healthy	Ren
MT-ND4L	-0.549895	0	T	Healthy	Ren
MT1X	-0.767194	0	T	Healthy	Ren
IFI27	2.39593	0	Myeloid	COVID	Ren
CCL4	1.18831	0	Myeloid	COVID	Ren
IL1B	1.05555	0	Myeloid	COVID	Ren
CXCL8	0.785065	0	Myeloid	COVID	Ren
S100A8	0.782077	0	Myeloid	COVID	Ren
S100A9	0.753472	0	Myeloid	COVID	Ren
IFI6	0.746311	0	Myeloid	COVID	Ren
IFITM1	0.722208	5.54e-113	Myeloid	COVID	Ren
EREG	0.715377	0	Myeloid	COVID	Ren
S100A12	0.707287	0	Myeloid	COVID	Ren
IL1R2	0.687986	0	Myeloid	COVID	Ren
AD000090.1	0.686604	0	Myeloid	COVID	Ren
CCL3	0.669068	1.67e-248	Myeloid	COVID	Ren
CTSD	0.662547	0	Myeloid	COVID	Ren
H1FX	0.616578	0	Myeloid	COVID	Ren
KLF6	0.600779	0	Myeloid	COVID	Ren
ISG15	0.600055	0	Myeloid	COVID	Ren
JUND	0.593549	0	Myeloid	COVID	Ren
CCL4L2	0.591633	1.32e-129	Myeloid	COVID	Ren
CXCL2	0.578124	0	Myeloid	COVID	Ren
TNFAIP3	0.57306	0	Myeloid	COVID	Ren
IFI44L	0.543652	0	Myeloid	COVID	Ren
RPS10	0.522876	0	Myeloid	COVID	Ren
CCDC170	0.516598	0	Myeloid	COVID	Ren
BRI3	0.516239	0	Myeloid	COVID	Ren
RNASE2	0.50998	0	Myeloid	COVID	Ren
AL035078.1	0.497505	0	Myeloid	COVID	Ren
FAM126B	0.495454	0	Myeloid	COVID	Ren
IFITM3	0.481914	0	Myeloid	COVID	Ren
AC007952.4	0.476401	0	Myeloid	COVID	Ren
EGR1	0.474516	0	Myeloid	COVID	Ren
KLF2	0.460604	0	Myeloid	COVID	Ren
IL1RN	0.450873	0	Myeloid	COVID	Ren
CLU	0.445892	0	Myeloid	COVID	Ren
NFKBIA	0.445277	0	Myeloid	COVID	Ren
CEBPD	0.437691	0	Myeloid	COVID	Ren
NFKBIZ	0.431791	0	Myeloid	COVID	Ren
SOD2	0.428785	4.18e-188	Myeloid	COVID	Ren
CCNL1	0.424172	0	Myeloid	COVID	Ren
PLAC8	0.420437	0	Myeloid	COVID	Ren
SIGLEC1	0.415142	0	Myeloid	COVID	Ren
CYBA	0.41072	0	Myeloid	COVID	Ren
LY6E	0.410636	0	Myeloid	COVID	Ren
DUSP6	0.410226	0	Myeloid	COVID	Ren
MARCKS	0.402702	6.96e-132	Myeloid	COVID	Ren
AMFR	0.402478	1.2e-209	Myeloid	COVID	Ren
RPS29	0.399731	0	Myeloid	COVID	Ren
CEBPB	0.397462	0	Myeloid	COVID	Ren
MNDA	0.381928	0	Myeloid	COVID	Ren
AL135790.1	0.37693	3.41e-279	Myeloid	COVID	Ren
AREG	0.370438	3.72e-60	Myeloid	COVID	Ren
CLDN11	0.366666	1.15e-70	Myeloid	COVID	Ren
ARID5B	0.365267	1.06e-149	Myeloid	COVID	Ren
MX1	0.364579	0	Myeloid	COVID	Ren
MTRNR2L11	0.356559	0	Myeloid	COVID	Ren
NEAT1	0.355645	0	Myeloid	COVID	Ren
PNRC1	0.347851	0	Myeloid	COVID	Ren
PPP1R15A	0.347365	0	Myeloid	COVID	Ren
FKBP5	0.343457	0	Myeloid	COVID	Ren
BTBD9	0.342075	0	Myeloid	COVID	Ren
CD163	0.33195	2.24e-261	Myeloid	COVID	Ren
ATP5ME	0.330663	0	Myeloid	COVID	Ren
NDUFB1	0.329754	0	Myeloid	COVID	Ren
IGKC	0.32089	4.38e-166	Myeloid	COVID	Ren
EFHD2	0.320708	0	Myeloid	COVID	Ren
ZNF688	0.320329	2.88e-150	Myeloid	COVID	Ren
SCYL3	0.307744	3.27e-111	Myeloid	COVID	Ren
NLRP3	0.306705	2.45e-95	Myeloid	COVID	Ren
JUN	0.30561	0	Myeloid	COVID	Ren
TYMP	0.305506	0	Myeloid	COVID	Ren
AXL	0.304255	2.16e-139	Myeloid	COVID	Ren
MTA2	0.301478	2.33e-290	Myeloid	COVID	Ren
IFI44	0.300492	0	Myeloid	COVID	Ren
FOSB	0.296221	0	Myeloid	COVID	Ren
PTCH2	0.294496	0	Myeloid	COVID	Ren
TNF	0.29366	2.1e-32	Myeloid	COVID	Ren
IER2	0.28978	2.71e-223	Myeloid	COVID	Ren
AC106820.2	0.289319	1.06e-167	Myeloid	COVID	Ren
CES1	0.287583	2.13e-303	Myeloid	COVID	Ren
FOS	0.285066	0	Myeloid	COVID	Ren
EPSTI1	0.283554	0	Myeloid	COVID	Ren
RGCC	0.282855	5.48e-59	Myeloid	COVID	Ren
HMGB2	0.277568	8.62e-237	Myeloid	COVID	Ren
TACC2	0.276867	2.95e-241	Myeloid	COVID	Ren
PLBD1	0.276103	1.36e-160	Myeloid	COVID	Ren
KLF4	0.275421	1.64e-269	Myeloid	COVID	Ren
TNRC6B	0.273774	0	Myeloid	COVID	Ren
TRA2B	0.271613	0	Myeloid	COVID	Ren
THBS1	0.266897	9.17e-16	Myeloid	COVID	Ren
PPBP	0.264819	9.43e-32	Myeloid	COVID	Ren
XAF1	0.264753	1.42e-263	Myeloid	COVID	Ren
AC015912.3	0.261701	2.12e-241	Myeloid	COVID	Ren
AC103591.3	0.261321	3.21e-143	Myeloid	COVID	Ren
ANXA1	0.258331	1.83e-226	Myeloid	COVID	Ren
TNFSF13B	0.257287	3.53e-93	Myeloid	COVID	Ren
ARF6	0.254673	0	Myeloid	COVID	Ren
OTUD1	0.251602	0	Myeloid	COVID	Ren
RPL7A	-0.251533	0	Myeloid	Healthy	Ren
PECAM1	-0.255049	4.22e-99	Myeloid	Healthy	Ren
MT-CYB	-0.255336	0	Myeloid	Healthy	Ren
EEF1G	-0.255918	0	Myeloid	Healthy	Ren
RPS8	-0.257586	0	Myeloid	Healthy	Ren
SLC25A5	-0.258455	0	Myeloid	Healthy	Ren
LGALS2	-0.260481	0	Myeloid	Healthy	Ren
HSPA8	-0.262668	0	Myeloid	Healthy	Ren
TPT1	-0.265438	0	Myeloid	Healthy	Ren
PABPC1	-0.266689	0	Myeloid	Healthy	Ren
GABARAP	-0.267019	0	Myeloid	Healthy	Ren
NACA	-0.267135	0	Myeloid	Healthy	Ren
2021-09-09	-0.272057	0	Myeloid	Healthy	Ren
EIF3L	-0.272409	0	Myeloid	Healthy	Ren
MAFB	-0.273217	9.37e-169	Myeloid	Healthy	Ren
TAGLN2	-0.275141	0	Myeloid	Healthy	Ren
CST3	-0.275659	0	Myeloid	Healthy	Ren
CYTIP	-0.276689	0	Myeloid	Healthy	Ren
CXCL16	-0.280165	0	Myeloid	Healthy	Ren
FAM110A	-0.280244	0	Myeloid	Healthy	Ren
CD37	-0.280491	0	Myeloid	Healthy	Ren
RPL5	-0.282945	0	Myeloid	Healthy	Ren
SARAF	-0.284646	0	Myeloid	Healthy	Ren
TUBB	-0.286213	0	Myeloid	Healthy	Ren
CCNI	-0.293805	0	Myeloid	Healthy	Ren
RPL10	-0.294151	0	Myeloid	Healthy	Ren
PILRA	-0.295019	0	Myeloid	Healthy	Ren
HLA-DQA1	-0.298006	0	Myeloid	Healthy	Ren
TGFBI	-0.303959	0	Myeloid	Healthy	Ren
HLA-C	-0.30543	0	Myeloid	Healthy	Ren
HLA-DMA	-0.307817	0	Myeloid	Healthy	Ren
RPLP0	-0.3114	0	Myeloid	Healthy	Ren
RPS3A	-0.314666	0	Myeloid	Healthy	Ren
CFD	-0.317449	0	Myeloid	Healthy	Ren
RPL4	-0.318759	0	Myeloid	Healthy	Ren
ATP6V0C	-0.320855	0	Myeloid	Healthy	Ren
PSAP	-0.321513	0	Myeloid	Healthy	Ren
CD68	-0.327932	0	Myeloid	Healthy	Ren
LSP1	-0.32855	0	Myeloid	Healthy	Ren
PCBP2	-0.330418	0	Myeloid	Healthy	Ren
RPS4Y1	-0.331029	0	Myeloid	Healthy	Ren
EEF1B2	-0.334973	0	Myeloid	Healthy	Ren
CDKN1A	-0.33519	4.71e-264	Myeloid	Healthy	Ren
TUBA1B	-0.341498	0	Myeloid	Healthy	Ren
OSM	-0.371875	0	Myeloid	Healthy	Ren
EEF1A1	-0.380882	0	Myeloid	Healthy	Ren
IFI30	-0.395684	0	Myeloid	Healthy	Ren
MT-ND4L	-0.408145	0	Myeloid	Healthy	Ren
NR4A1	-0.408803	0	Myeloid	Healthy	Ren
HLA-DRA	-0.425106	0	Myeloid	Healthy	Ren
EEF2	-0.428837	0	Myeloid	Healthy	Ren
FTH1	-0.436021	0	Myeloid	Healthy	Ren
FCGR3A	-0.442204	2.27e-81	Myeloid	Healthy	Ren
HLA-DQB1	-0.487352	0	Myeloid	Healthy	Ren
HLA-DPB1	-0.535785	0	Myeloid	Healthy	Ren
MT1X	-0.559812	0.000394371	Myeloid	Healthy	Ren
HLA-DPA1	-0.560624	0	Myeloid	Healthy	Ren
CD74	-0.588535	0	Myeloid	Healthy	Ren
HLA-DQA2	-0.605418	0	Myeloid	Healthy	Ren
HLA-DRB5	-0.678232	0	Myeloid	Healthy	Ren
HBB	1.68908	1.36e-99	NK	COVID	Ren
S100A8	0.945668	1.14e-234	NK	COVID	Ren
IFI6	0.825127	1.05e-230	NK	COVID	Ren
IFI44L	0.748185	4.7e-287	NK	COVID	Ren
ISG15	0.726843	3.76e-212	NK	COVID	Ren
S100A9	0.667878	3.01e-165	NK	COVID	Ren
AL035078.1	0.614843	2.29e-88	NK	COVID	Ren
XAF1	0.593676	6.88e-196	NK	COVID	Ren
NEAT1	0.583212	1.16e-209	NK	COVID	Ren
AD000090.1	0.579263	2.26e-64	NK	COVID	Ren
MX1	0.56902	3.1e-199	NK	COVID	Ren
CLDN11	0.530239	2.91e-47	NK	COVID	Ren
H1FX	0.492038	7.71e-124	NK	COVID	Ren
CYBA	0.489959	0	NK	COVID	Ren
MALAT1	0.444777	0	NK	COVID	Ren
IFITM3	0.436469	3.77e-100	NK	COVID	Ren
IFIT3	0.426995	1.89e-111	NK	COVID	Ren
ISG20	0.416457	2.12e-102	NK	COVID	Ren
IRF7	0.412444	5.24e-98	NK	COVID	Ren
LY6E	0.411455	2.49e-159	NK	COVID	Ren
ZNF688	0.389003	9.3e-69	NK	COVID	Ren
CCL4L2	0.38567	2.76e-24	NK	COVID	Ren
EIF2AK2	0.372546	2.95e-89	NK	COVID	Ren
HIST1H1E	0.368348	6.14e-41	NK	COVID	Ren
TYMP	0.360357	4.97e-114	NK	COVID	Ren
OAS1	0.356416	2.38e-112	NK	COVID	Ren
TNFSF13B	0.355473	7.3e-16	NK	COVID	Ren
S100A11	0.340182	3.11e-103	NK	COVID	Ren
GMFB	0.338074	8.13e-29	NK	COVID	Ren
RPS10	0.336695	4.43e-09	NK	COVID	Ren
KLF2	0.329074	2.43e-100	NK	COVID	Ren
HIST1H1C	0.329029	1.31e-66	NK	COVID	Ren
ARID5B	0.327213	4.68e-39	NK	COVID	Ren
IFNG	0.326717	2.05e-53	NK	COVID	Ren
HLA-DRB1	0.320922	2.62e-77	NK	COVID	Ren
LGALS1	0.318708	2.8e-49	NK	COVID	Ren
SP100	0.317236	8.38e-77	NK	COVID	Ren
JUND	0.316687	3.45e-11	NK	COVID	Ren
IFI16	0.311514	2.8e-81	NK	COVID	Ren
HLA-DRA	0.308732	3.67e-44	NK	COVID	Ren
KLF6	0.308212	6.19e-65	NK	COVID	Ren
BST2	0.307849	1.18e-62	NK	COVID	Ren
OASL	0.307187	4.02e-90	NK	COVID	Ren
RPS2	0.304722	2.98e-141	NK	COVID	Ren
SAMD9	0.298842	8.2e-80	NK	COVID	Ren
EPSTI1	0.295049	9.29e-72	NK	COVID	Ren
MZT2B	0.292502	2.64e-70	NK	COVID	Ren
ATP5F1A	0.292227	2.5e-27	NK	COVID	Ren
NF1	0.289265	2.52e-48	NK	COVID	Ren
PTP4A2	0.287025	1.92e-64	NK	COVID	Ren
PLSCR1	0.28675	2.98e-64	NK	COVID	Ren
PDGFA	0.286602	8.54e-17	NK	COVID	Ren
CD2	0.283717	2.68e-54	NK	COVID	Ren
STK17A	0.280818	8.63e-64	NK	COVID	Ren
ABHD17A	0.280544	8.07e-53	NK	COVID	Ren
SAMD9L	0.27926	2.25e-66	NK	COVID	Ren
HLA-DRB5	0.27916	1.11e-14	NK	COVID	Ren
PPM1K	0.277477	8.5e-61	NK	COVID	Ren
HIST1H1D	0.276677	2.09e-50	NK	COVID	Ren
FAM126B	0.271418	5.14e-42	NK	COVID	Ren
ARF6	0.271356	7.64e-66	NK	COVID	Ren
CCDC170	0.268953	4.77e-48	NK	COVID	Ren
IFI44	0.266594	1e-82	NK	COVID	Ren
GBP1	0.265676	1.15e-64	NK	COVID	Ren
RNF213	0.264368	4.54e-65	NK	COVID	Ren
SLFN5	0.261367	1.22e-49	NK	COVID	Ren
FKBP5	0.256529	1.68e-60	NK	COVID	Ren
APOOL	0.256105	4.17e-47	NK	COVID	Ren
FOSB	0.256079	8.57e-32	NK	COVID	Ren
PLEK	0.254923	1.65e-88	NK	COVID	Ren
BAX	0.254287	5.64e-31	NK	COVID	Ren
P2RY8	-0.251208	4.6e-128	NK	Healthy	Ren
SLA2	-0.255497	1.82e-143	NK	Healthy	Ren
LAPTM5	-0.256736	2.75e-217	NK	Healthy	Ren
DUSP1	-0.258491	1.41e-51	NK	Healthy	Ren
MT-ND6	-0.259943	1e-147	NK	Healthy	Ren
ZBTB1	-0.261383	2.67e-121	NK	Healthy	Ren
METRNL	-0.262168	3.38e-157	NK	Healthy	Ren
SPOCK2	-0.262836	1.38e-119	NK	Healthy	Ren
PTGER4	-0.263408	1.09e-108	NK	Healthy	Ren
EIF3L	-0.27373	4.75e-175	NK	Healthy	Ren
PABPC1	-0.277392	1.61e-245	NK	Healthy	Ren
RPL4	-0.280199	2.06e-263	NK	Healthy	Ren
LITAF	-0.286526	1.7e-290	NK	Healthy	Ren
PSAP	-0.288942	1.35e-199	NK	Healthy	Ren
FOSL2	-0.290922	1.02e-174	NK	Healthy	Ren
2021-09-09	-0.296486	1.24e-209	NK	Healthy	Ren
KIR2DL3	-0.30106	3.54e-137	NK	Healthy	Ren
CREM	-0.301322	4.77e-151	NK	Healthy	Ren
VPS37B	-0.302686	3.11e-178	NK	Healthy	Ren
TENT5C	-0.304256	1.3e-170	NK	Healthy	Ren
FTH1	-0.305607	0	NK	Healthy	Ren
MYADM	-0.307956	3.51e-109	NK	Healthy	Ren
PER1	-0.30927	5.67e-190	NK	Healthy	Ren
MT-ND5	-0.309965	9.37e-293	NK	Healthy	Ren
EEF1G	-0.310587	3.75e-211	NK	Healthy	Ren
NFKBIZ	-0.312548	3.42e-52	NK	Healthy	Ren
KIR3DL1	-0.314464	2.53e-101	NK	Healthy	Ren
ZNF331	-0.325968	7.54e-136	NK	Healthy	Ren
MAFF	-0.327965	4.4e-182	NK	Healthy	Ren
MT-CYB	-0.340042	0	NK	Healthy	Ren
EEF1A1	-0.344673	0	NK	Healthy	Ren
PDE4D	-0.349113	2.07e-222	NK	Healthy	Ren
AREG	-0.359023	1.81e-151	NK	Healthy	Ren
DDIT4	-0.359036	2.18e-232	NK	Healthy	Ren
TSC22D3	-0.360688	3.89e-214	NK	Healthy	Ren
S1PR5	-0.371345	1.11e-278	NK	Healthy	Ren
CD69	-0.377155	1.85e-104	NK	Healthy	Ren
ZC3H12A	-0.39581	0	NK	Healthy	Ren
PCBP2	-0.396905	0	NK	Healthy	Ren
EEF2	-0.404933	0	NK	Healthy	Ren
AHNAK	-0.41007	1.91e-258	NK	Healthy	Ren
TNFAIP3	-0.41938	5.12e-234	NK	Healthy	Ren
IFNGR1	-0.422368	0	NK	Healthy	Ren
BHLHE40	-0.444898	3.28e-244	NK	Healthy	Ren
IRF1	-0.4667	8.66e-250	NK	Healthy	Ren
MT-ND4L	-0.467604	0	NK	Healthy	Ren
PPP1R15A	-0.506734	9.72e-138	NK	Healthy	Ren
JUNB	-0.518993	2.34e-238	NK	Healthy	Ren
BTG2	-0.525253	2.53e-242	NK	Healthy	Ren
MAP3K8	-0.538399	0	NK	Healthy	Ren
NR4A2	-0.573072	1.61e-276	NK	Healthy	Ren
IER2	-0.612326	8.1e-252	NK	Healthy	Ren
MT1X	-0.62702	8e-14	NK	Healthy	Ren
CXCR4	-0.695406	0	NK	Healthy	Ren
DUSP2	-0.706659	0	NK	Healthy	Ren
ZFP36	-0.739243	0	NK	Healthy	Ren
NFKBIA	-0.952513	0	NK	Healthy	Ren
IFI27	3.56615	0	Myeloid	COVID	Stephenson
IFITM1	1.96901	0	Myeloid	COVID	Stephenson
IFITM3	1.81074	0	Myeloid	COVID	Stephenson
IFI6	1.65504	0	Myeloid	COVID	Stephenson
ISG15	1.43282	0	Myeloid	COVID	Stephenson
S100A8	1.36658	0	Myeloid	COVID	Stephenson
MT2A	1.30773	0	Myeloid	COVID	Stephenson
CLU	1.24855	0	Myeloid	COVID	Stephenson
LY6E	1.18776	0	Myeloid	COVID	Stephenson
RNASE2	1.18266	0	Myeloid	COVID	Stephenson
APOBEC3A	1.13957	0	Myeloid	COVID	Stephenson
PLAC8	1.13747	0	Myeloid	COVID	Stephenson
S100A12	1.12425	0	Myeloid	COVID	Stephenson
IFI44L	1.07638	0	Myeloid	COVID	Stephenson
S100A9	1.04464	0	Myeloid	COVID	Stephenson
VAMP5	0.944615	0	Myeloid	COVID	Stephenson
MX1	0.942863	0	Myeloid	COVID	Stephenson
FCGR1A	0.907192	0	Myeloid	COVID	Stephenson
GBP1	0.828752	0	Myeloid	COVID	Stephenson
EPSTI1	0.828011	0	Myeloid	COVID	Stephenson
FOLR3	0.778966	0	Myeloid	COVID	Stephenson
IFITM2	0.776113	0	Myeloid	COVID	Stephenson
PLBD1	0.748083	0	Myeloid	COVID	Stephenson
CD63	0.746765	0	Myeloid	COVID	Stephenson
LAP3	0.728086	0	Myeloid	COVID	Stephenson
CTSD	0.724427	0	Myeloid	COVID	Stephenson
RNASE1	0.68595	0	Myeloid	COVID	Stephenson
STAT1	0.682556	0	Myeloid	COVID	Stephenson
SIGLEC1	0.681772	0	Myeloid	COVID	Stephenson
PSME2	0.647411	0	Myeloid	COVID	Stephenson
NKG7	0.643338	0	Myeloid	COVID	Stephenson
TYMP	0.628343	0	Myeloid	COVID	Stephenson
RETN	0.626506	8.9e-219	Myeloid	COVID	Stephenson
TNFSF10	0.625662	0	Myeloid	COVID	Stephenson
IFIT3	0.624262	0	Myeloid	COVID	Stephenson
XAF1	0.623912	0	Myeloid	COVID	Stephenson
CD14	0.623054	0	Myeloid	COVID	Stephenson
UBE2L6	0.586608	0	Myeloid	COVID	Stephenson
PARP14	0.558897	0	Myeloid	COVID	Stephenson
IFI44	0.557045	0	Myeloid	COVID	Stephenson
MAFB	0.554795	0	Myeloid	COVID	Stephenson
LGALS3BP	0.552518	0	Myeloid	COVID	Stephenson
IFI35	0.548549	0	Myeloid	COVID	Stephenson
SERPING1	0.547636	0	Myeloid	COVID	Stephenson
CD163	0.546483	0	Myeloid	COVID	Stephenson
ISG20	0.540716	0	Myeloid	COVID	Stephenson
LGALS1	0.539135	0	Myeloid	COVID	Stephenson
VCAN	0.535435	0	Myeloid	COVID	Stephenson
FCGR1B	0.532176	0	Myeloid	COVID	Stephenson
PIM1	0.51905	0	Myeloid	COVID	Stephenson
PLSCR1	0.512394	0	Myeloid	COVID	Stephenson
BST2	0.512235	0	Myeloid	COVID	Stephenson
FPR1	0.503527	0	Myeloid	COVID	Stephenson
GBP5	0.500671	0	Myeloid	COVID	Stephenson
FKBP5	0.499675	0	Myeloid	COVID	Stephenson
MX2	0.494255	0	Myeloid	COVID	Stephenson
PSMB9	0.489306	0	Myeloid	COVID	Stephenson
NCF1	0.486243	0	Myeloid	COVID	Stephenson
OASL	0.483243	0	Myeloid	COVID	Stephenson
SCO2	0.457078	0	Myeloid	COVID	Stephenson
STAB1	0.448613	0	Myeloid	COVID	Stephenson
HP	0.447872	0	Myeloid	COVID	Stephenson
AREG	0.44588	1.23e-107	Myeloid	COVID	Stephenson
ACSL1	0.445757	0	Myeloid	COVID	Stephenson
CES1	0.443049	0	Myeloid	COVID	Stephenson
HSPA5	0.441438	2.22e-58	Myeloid	COVID	Stephenson
UPP1	0.436721	0	Myeloid	COVID	Stephenson
IRF7	0.436239	0	Myeloid	COVID	Stephenson
CTSA	0.435213	0	Myeloid	COVID	Stephenson
TIMP1	0.430235	0	Myeloid	COVID	Stephenson
RSAD2	0.429879	0	Myeloid	COVID	Stephenson
TRIM22	0.429221	6.74e-254	Myeloid	COVID	Stephenson
RNF213	0.424529	0	Myeloid	COVID	Stephenson
MCEMP1	0.420602	0	Myeloid	COVID	Stephenson
GRN	0.419414	0	Myeloid	COVID	Stephenson
SELL	0.41517	0	Myeloid	COVID	Stephenson
IFI27L2	0.410214	0	Myeloid	COVID	Stephenson
BLVRA	0.409466	0	Myeloid	COVID	Stephenson
IFNGR2	0.407277	0	Myeloid	COVID	Stephenson
OAS2	0.400149	0	Myeloid	COVID	Stephenson
DYSF	0.399951	0	Myeloid	COVID	Stephenson
IFI16	0.39732	5.27e-239	Myeloid	COVID	Stephenson
IFIT2	0.395819	7.3e-181	Myeloid	COVID	Stephenson
NDUFB9	0.395237	0	Myeloid	COVID	Stephenson
S100A6	0.394637	0	Myeloid	COVID	Stephenson
OAS3	0.391969	0	Myeloid	COVID	Stephenson
POMP	0.391637	0	Myeloid	COVID	Stephenson
PLIN2	0.391428	1.06e-161	Myeloid	COVID	Stephenson
TXN	0.385615	0	Myeloid	COVID	Stephenson
HERC5	0.383244	0	Myeloid	COVID	Stephenson
SAMD9L	0.383028	0	Myeloid	COVID	Stephenson
PARP9	0.381906	0	Myeloid	COVID	Stephenson
CCR1	0.381693	0	Myeloid	COVID	Stephenson
EIF2AK2	0.381253	1.24e-263	Myeloid	COVID	Stephenson
CTSB	0.379706	0	Myeloid	COVID	Stephenson
GM2A	0.378949	1.55e-295	Myeloid	COVID	Stephenson
PPDPF	0.378533	0	Myeloid	COVID	Stephenson
CNIH4	0.376709	4.81e-242	Myeloid	COVID	Stephenson
GBP2	0.375288	4.23e-189	Myeloid	COVID	Stephenson
SLA	0.373725	8.28e-223	Myeloid	COVID	Stephenson
TCN2	0.371486	0	Myeloid	COVID	Stephenson
IFIT1	0.370296	0	Myeloid	COVID	Stephenson
PSMB3	0.366043	0	Myeloid	COVID	Stephenson
OAS1	0.365131	2.93e-228	Myeloid	COVID	Stephenson
HRH2	0.365037	2.6e-175	Myeloid	COVID	Stephenson
GLUL	0.363188	5e-223	Myeloid	COVID	Stephenson
TNFSF13B	0.361933	0	Myeloid	COVID	Stephenson
IFI30	0.361478	0	Myeloid	COVID	Stephenson
ANKRD22	0.361056	0	Myeloid	COVID	Stephenson
TMSB10	0.358985	0	Myeloid	COVID	Stephenson
MT1X	0.354125	7.08e-174	Myeloid	COVID	Stephenson
ATP6V0E1	0.35146	0	Myeloid	COVID	Stephenson
HMGB2	0.351273	2.75e-91	Myeloid	COVID	Stephenson
NOP10	0.350742	0	Myeloid	COVID	Stephenson
MS4A4A	0.349137	2.82e-263	Myeloid	COVID	Stephenson
SQOR	0.34905	4.11e-238	Myeloid	COVID	Stephenson
DDIT3	0.348439	9.63e-191	Myeloid	COVID	Stephenson
SERF2	0.340546	0	Myeloid	COVID	Stephenson
HLA-A	0.340205	0	Myeloid	COVID	Stephenson
S100A11	0.339805	0	Myeloid	COVID	Stephenson
PIM3	0.337123	1.91e-241	Myeloid	COVID	Stephenson
APOL6	0.33379	3.92e-175	Myeloid	COVID	Stephenson
IRF1	0.333134	2.42e-225	Myeloid	COVID	Stephenson
APLP2	0.332725	0	Myeloid	COVID	Stephenson
TPM4	0.331021	2.76e-167	Myeloid	COVID	Stephenson
MT1F	0.330066	0	Myeloid	COVID	Stephenson
SLC2A3	0.32767	1.38e-222	Myeloid	COVID	Stephenson
BLVRB	0.327264	0	Myeloid	COVID	Stephenson
SCAND1	0.324721	0	Myeloid	COVID	Stephenson
COX8A	0.324287	0	Myeloid	COVID	Stephenson
GSTO1	0.323184	7.83e-250	Myeloid	COVID	Stephenson
ADAR	0.32	1.24e-121	Myeloid	COVID	Stephenson
PSMA6	0.318992	1.15e-237	Myeloid	COVID	Stephenson
NAIP	0.318545	1.12e-195	Myeloid	COVID	Stephenson
AB-CD64	0.317897	0	Myeloid	COVID	Stephenson
SLC25A37	0.317248	8.82e-141	Myeloid	COVID	Stephenson
PYCARD	0.316178	0	Myeloid	COVID	Stephenson
ATOX1	0.315833	2.03e-163	Myeloid	COVID	Stephenson
LDLR	0.314651	6.28e-199	Myeloid	COVID	Stephenson
SLC11A1	0.311272	2.07e-166	Myeloid	COVID	Stephenson
TAP1	0.311111	4.35e-136	Myeloid	COVID	Stephenson
COX5B	0.310625	0	Myeloid	COVID	Stephenson
ASGR2	0.307483	9.06e-139	Myeloid	COVID	Stephenson
NAMPT	0.304154	2.58e-183	Myeloid	COVID	Stephenson
SH3BGRL3	0.303678	0	Myeloid	COVID	Stephenson
GLIPR2	0.300822	1.68e-197	Myeloid	COVID	Stephenson
MNDA	0.300216	0	Myeloid	COVID	Stephenson
CD82	0.299522	3.04e-201	Myeloid	COVID	Stephenson
PGD	0.298337	1.55e-205	Myeloid	COVID	Stephenson
CMPK2	0.295889	5.89e-269	Myeloid	COVID	Stephenson
SLC31A2	0.29427	5.69e-141	Myeloid	COVID	Stephenson
MGST1	0.293275	5.02e-175	Myeloid	COVID	Stephenson
GIMAP4	0.293112	6.95e-74	Myeloid	COVID	Stephenson
B2M	0.289239	0	Myeloid	COVID	Stephenson
GNG5	0.289014	0	Myeloid	COVID	Stephenson
AGFG1	0.288595	5.98e-143	Myeloid	COVID	Stephenson
RPS27L	0.287755	2.12e-48	Myeloid	COVID	Stephenson
TSPO	0.287214	0	Myeloid	COVID	Stephenson
CLIC1	0.286444	0	Myeloid	COVID	Stephenson
NAPA	0.284213	1.16e-149	Myeloid	COVID	Stephenson
MARCO	0.283572	2.29e-183	Myeloid	COVID	Stephenson
SHISA5	0.283247	3.3e-122	Myeloid	COVID	Stephenson
FYB1	0.280595	2.24e-259	Myeloid	COVID	Stephenson
ASPH	0.28015	1.91e-172	Myeloid	COVID	Stephenson
SP110	0.279678	3.26e-104	Myeloid	COVID	Stephenson
STAT2	0.278775	9.18e-102	Myeloid	COVID	Stephenson
S100A10	0.277415	0	Myeloid	COVID	Stephenson
GCA	0.275726	3.32e-91	Myeloid	COVID	Stephenson
TRAPPC5	0.27437	6.73e-287	Myeloid	COVID	Stephenson
MSRB1	0.27378	1.02e-107	Myeloid	COVID	Stephenson
ZBTB43	0.273535	1.12e-124	Myeloid	COVID	Stephenson
TMEM167A	0.271916	2.59e-129	Myeloid	COVID	Stephenson
SAMD9	0.270862	1.22e-114	Myeloid	COVID	Stephenson
TPM3	0.269976	0	Myeloid	COVID	Stephenson
CREG1	0.269761	1.15e-125	Myeloid	COVID	Stephenson
RAB5IF	0.269409	2.04e-171	Myeloid	COVID	Stephenson
PSMA7	0.268351	3.2e-294	Myeloid	COVID	Stephenson
CKAP4	0.267728	3.09e-146	Myeloid	COVID	Stephenson
CTSL	0.267328	9.22e-65	Myeloid	COVID	Stephenson
LILRA5	0.26669	8.52e-120	Myeloid	COVID	Stephenson
HSPB1	0.265418	4.04e-08	Myeloid	COVID	Stephenson
ENO1	0.264916	1.55e-239	Myeloid	COVID	Stephenson
RAB20	0.263555	1.01e-182	Myeloid	COVID	Stephenson
ITGAM	0.261622	1.24e-133	Myeloid	COVID	Stephenson
GAPDH	0.26075	0	Myeloid	COVID	Stephenson
DDX60L	0.258054	3.29e-97	Myeloid	COVID	Stephenson
BACH1	0.254752	3.61e-61	Myeloid	COVID	Stephenson
CCND3	0.253484	1.75e-93	Myeloid	COVID	Stephenson
COX6A1	0.253472	0	Myeloid	COVID	Stephenson
TNNT1	0.253292	1.12e-165	Myeloid	COVID	Stephenson
PRDX1	0.252818	9.73e-113	Myeloid	COVID	Stephenson
C4orf48	0.250814	2.32e-111	Myeloid	COVID	Stephenson
CUL1	0.25036	1.25e-92	Myeloid	COVID	Stephenson
IDS	-0.251701	0	Myeloid	Healthy	Stephenson
BTF3	-0.252043	0	Myeloid	Healthy	Stephenson
DUSP1	-0.253324	0	Myeloid	Healthy	Stephenson
RPL14	-0.253711	0	Myeloid	Healthy	Stephenson
ATP2B1-AS1	-0.255144	0	Myeloid	Healthy	Stephenson
EIF3H	-0.255197	0	Myeloid	Healthy	Stephenson
NOP53	-0.255251	0	Myeloid	Healthy	Stephenson
AC103591.3	-0.255688	0	Myeloid	Healthy	Stephenson
EIF2S3	-0.256264	0	Myeloid	Healthy	Stephenson
TMEM107	-0.256543	0	Myeloid	Healthy	Stephenson
TAGLN2	-0.256874	9.43e-258	Myeloid	Healthy	Stephenson
PECAM1	-0.257262	3.11e-222	Myeloid	Healthy	Stephenson
RPS4Y1	-0.258107	7.42e-258	Myeloid	Healthy	Stephenson
RPL39	-0.2596	0	Myeloid	Healthy	Stephenson
TGFBI	-0.259875	0	Myeloid	Healthy	Stephenson
BTG1	-0.260326	0	Myeloid	Healthy	Stephenson
CSF3R	-0.260449	2.69e-199	Myeloid	Healthy	Stephenson
PMAIP1	-0.260598	0	Myeloid	Healthy	Stephenson
DDX3X	-0.261449	0	Myeloid	Healthy	Stephenson
EREG	-0.262145	1.19e-10	Myeloid	Healthy	Stephenson
JUN	-0.262277	1.09e-200	Myeloid	Healthy	Stephenson
RPLP1	-0.262796	0	Myeloid	Healthy	Stephenson
RPS25	-0.263072	0	Myeloid	Healthy	Stephenson
BTG2	-0.263179	0	Myeloid	Healthy	Stephenson
EFCAB2	-0.263875	0	Myeloid	Healthy	Stephenson
NR4A1	-0.265172	0	Myeloid	Healthy	Stephenson
RPS3	-0.266261	0	Myeloid	Healthy	Stephenson
RPS12	-0.266335	0	Myeloid	Healthy	Stephenson
CIRBP	-0.26662	0	Myeloid	Healthy	Stephenson
EVL	-0.267507	0	Myeloid	Healthy	Stephenson
RPL38	-0.268226	0	Myeloid	Healthy	Stephenson
RPL17	-0.269139	0	Myeloid	Healthy	Stephenson
ZFP36	-0.269145	0	Myeloid	Healthy	Stephenson
NPM1	-0.269933	0	Myeloid	Healthy	Stephenson
RPS20	-0.272605	0	Myeloid	Healthy	Stephenson
CDKN1C	-0.275059	0	Myeloid	Healthy	Stephenson
RBM3	-0.276687	0	Myeloid	Healthy	Stephenson
RPL18A	-0.278601	0	Myeloid	Healthy	Stephenson
SNHG8	-0.279834	0	Myeloid	Healthy	Stephenson
SLC9A3R1	-0.280413	0	Myeloid	Healthy	Stephenson
TPPP3	-0.281109	0	Myeloid	Healthy	Stephenson
UNC119	-0.282115	0	Myeloid	Healthy	Stephenson
RPS13	-0.282372	0	Myeloid	Healthy	Stephenson
KLF2	-0.283166	0	Myeloid	Healthy	Stephenson
GPR183	-0.285428	8.91e-291	Myeloid	Healthy	Stephenson
RGS2	-0.287244	0	Myeloid	Healthy	Stephenson
CD44	-0.287679	0	Myeloid	Healthy	Stephenson
SARAF	-0.287768	0	Myeloid	Healthy	Stephenson
RPS26	-0.289434	0	Myeloid	Healthy	Stephenson
RPS28	-0.28983	0	Myeloid	Healthy	Stephenson
RPL7A	-0.289847	0	Myeloid	Healthy	Stephenson
LST1	-0.290479	1.57e-243	Myeloid	Healthy	Stephenson
RPS18	-0.294786	0	Myeloid	Healthy	Stephenson
RPL32	-0.294957	0	Myeloid	Healthy	Stephenson
TXNIP	-0.295314	0	Myeloid	Healthy	Stephenson
DPEP2	-0.299331	0	Myeloid	Healthy	Stephenson
PPP1R15A	-0.299417	0	Myeloid	Healthy	Stephenson
DDX5	-0.301176	0	Myeloid	Healthy	Stephenson
RPL30	-0.302716	0	Myeloid	Healthy	Stephenson
RPS21	-0.305333	0	Myeloid	Healthy	Stephenson
IER2	-0.30572	0	Myeloid	Healthy	Stephenson
RPL27A	-0.306955	0	Myeloid	Healthy	Stephenson
CD4	-0.307905	0	Myeloid	Healthy	Stephenson
GDI2	-0.30814	0	Myeloid	Healthy	Stephenson
RPL37A	-0.308286	0	Myeloid	Healthy	Stephenson
RPL13	-0.310264	0	Myeloid	Healthy	Stephenson
RPS16	-0.314146	0	Myeloid	Healthy	Stephenson
CD37	-0.314345	0	Myeloid	Healthy	Stephenson
POU2F2	-0.316544	0	Myeloid	Healthy	Stephenson
TNF	-0.317407	0	Myeloid	Healthy	Stephenson
YBX1	-0.317665	0	Myeloid	Healthy	Stephenson
LINC00877	-0.318998	0	Myeloid	Healthy	Stephenson
RPS11	-0.323305	0	Myeloid	Healthy	Stephenson
NFKBIA	-0.323321	3.97e-160	Myeloid	Healthy	Stephenson
EEF1G	-0.325578	0	Myeloid	Healthy	Stephenson
ZFP36L2	-0.32879	0	Myeloid	Healthy	Stephenson
LTB	-0.329629	0	Myeloid	Healthy	Stephenson
AP1S2	-0.331455	0	Myeloid	Healthy	Stephenson
EIF1	-0.332889	0	Myeloid	Healthy	Stephenson
MT-ND5	-0.335863	0	Myeloid	Healthy	Stephenson
RACK1	-0.336301	0	Myeloid	Healthy	Stephenson
AC004687.1	-0.336772	0	Myeloid	Healthy	Stephenson
FOS	-0.337902	0	Myeloid	Healthy	Stephenson
RPL7	-0.33833	0	Myeloid	Healthy	Stephenson
CPVL	-0.339951	0	Myeloid	Healthy	Stephenson
MT-ATP6	-0.340111	0	Myeloid	Healthy	Stephenson
CLEC10A	-0.341014	3.2e-264	Myeloid	Healthy	Stephenson
SLC25A5	-0.342933	0	Myeloid	Healthy	Stephenson
RPL26	-0.344509	0	Myeloid	Healthy	Stephenson
RPS14	-0.345512	0	Myeloid	Healthy	Stephenson
RPL15	-0.34962	0	Myeloid	Healthy	Stephenson
RPL35A	-0.351862	0	Myeloid	Healthy	Stephenson
EIF4B	-0.35312	0	Myeloid	Healthy	Stephenson
RPL37	-0.354263	0	Myeloid	Healthy	Stephenson
CSF1R	-0.35427	0	Myeloid	Healthy	Stephenson
RPL13A	-0.354913	0	Myeloid	Healthy	Stephenson
RHOC	-0.356286	0	Myeloid	Healthy	Stephenson
RPL29	-0.358682	0	Myeloid	Healthy	Stephenson
EIF3F	-0.35986	0	Myeloid	Healthy	Stephenson
CD74	-0.360092	0	Myeloid	Healthy	Stephenson
PTCH2	-0.360357	0	Myeloid	Healthy	Stephenson
NR4A2	-0.361875	0	Myeloid	Healthy	Stephenson
RPS27A	-0.361975	0	Myeloid	Healthy	Stephenson
ZDHHC1	-0.364381	0	Myeloid	Healthy	Stephenson
CD83	-0.365264	0	Myeloid	Healthy	Stephenson
CRIP1	-0.367093	0	Myeloid	Healthy	Stephenson
FOSB	-0.36752	0	Myeloid	Healthy	Stephenson
RPL22	-0.368602	0	Myeloid	Healthy	Stephenson
NAAA	-0.368813	0	Myeloid	Healthy	Stephenson
RPL23	-0.369105	0	Myeloid	Healthy	Stephenson
RSRP1	-0.369886	0	Myeloid	Healthy	Stephenson
PLD4	-0.3719	0	Myeloid	Healthy	Stephenson
NACA	-0.373375	0	Myeloid	Healthy	Stephenson
SPN	-0.375306	0	Myeloid	Healthy	Stephenson
CCNI	-0.376446	0	Myeloid	Healthy	Stephenson
RPL23A	-0.377166	0	Myeloid	Healthy	Stephenson
RPS8	-0.379148	0	Myeloid	Healthy	Stephenson
CD1C	-0.380644	0	Myeloid	Healthy	Stephenson
EIF3E	-0.381122	0	Myeloid	Healthy	Stephenson
HLA-DRB1	-0.385456	0	Myeloid	Healthy	Stephenson
RPS29	-0.387417	0	Myeloid	Healthy	Stephenson
SLC25A6	-0.38836	0	Myeloid	Healthy	Stephenson
AHNAK	-0.391588	0	Myeloid	Healthy	Stephenson
RPL21	-0.397124	0	Myeloid	Healthy	Stephenson
RPS24	-0.405614	0	Myeloid	Healthy	Stephenson
Z93241.1	-0.407357	0	Myeloid	Healthy	Stephenson
RPS23	-0.408277	0	Myeloid	Healthy	Stephenson
CXCL8	-0.409369	6.75e-151	Myeloid	Healthy	Stephenson
RPL34	-0.411727	0	Myeloid	Healthy	Stephenson
G0S2	-0.415386	6.1e-74	Myeloid	Healthy	Stephenson
KLF4	-0.41719	0	Myeloid	Healthy	Stephenson
RPL9	-0.419053	0	Myeloid	Healthy	Stephenson
RPL36A	-0.426606	0	Myeloid	Healthy	Stephenson
MT-CO1	-0.429722	0	Myeloid	Healthy	Stephenson
RPS4X	-0.437196	0	Myeloid	Healthy	Stephenson
RPS5	-0.43851	0	Myeloid	Healthy	Stephenson
RPS27	-0.439622	0	Myeloid	Healthy	Stephenson
RPL6	-0.440289	0	Myeloid	Healthy	Stephenson
CCL3	-0.443122	2.85e-122	Myeloid	Healthy	Stephenson
RPL10	-0.44543	0	Myeloid	Healthy	Stephenson
RPSA	-0.446116	0	Myeloid	Healthy	Stephenson
MT-ND3	-0.450084	0	Myeloid	Healthy	Stephenson
JUNB	-0.450443	0	Myeloid	Healthy	Stephenson
MS4A7	-0.454742	0	Myeloid	Healthy	Stephenson
HSPA8	-0.456179	0	Myeloid	Healthy	Stephenson
WDR74	-0.456186	0	Myeloid	Healthy	Stephenson
PABPC1	-0.474003	0	Myeloid	Healthy	Stephenson
C12orf57	-0.478516	0	Myeloid	Healthy	Stephenson
NFKBIZ	-0.481352	0	Myeloid	Healthy	Stephenson
IER3	-0.489538	7.84e-256	Myeloid	Healthy	Stephenson
TPT1	-0.493772	0	Myeloid	Healthy	Stephenson
RPL4	-0.504459	0	Myeloid	Healthy	Stephenson
LSP1	-0.506209	0	Myeloid	Healthy	Stephenson
NAP1L1	-0.507345	0	Myeloid	Healthy	Stephenson
RPL3	-0.51856	0	Myeloid	Healthy	Stephenson
RPLP0	-0.519147	0	Myeloid	Healthy	Stephenson
RPS6	-0.521406	0	Myeloid	Healthy	Stephenson
EEF1B2	-0.525238	0	Myeloid	Healthy	Stephenson
PNRC1	-0.528331	0	Myeloid	Healthy	Stephenson
PCBP2	-0.535963	0	Myeloid	Healthy	Stephenson
RPL41	-0.537053	0	Myeloid	Healthy	Stephenson
RPL10A	-0.541752	0	Myeloid	Healthy	Stephenson
HLA-DRA	-0.545425	0	Myeloid	Healthy	Stephenson
HLA-DPA1	-0.549515	0	Myeloid	Healthy	Stephenson
RPL5	-0.551872	0	Myeloid	Healthy	Stephenson
CCL4L2	-0.567107	1.14e-162	Myeloid	Healthy	Stephenson
RPS3A	-0.570356	0	Myeloid	Healthy	Stephenson
FCGR3A	-0.580286	4.19e-99	Myeloid	Healthy	Stephenson
HLA-DQA1	-0.598536	0	Myeloid	Healthy	Stephenson
RPS2	-0.60647	0	Myeloid	Healthy	Stephenson
AC007952.4	-0.614874	0	Myeloid	Healthy	Stephenson
EIF3L	-0.620104	0	Myeloid	Healthy	Stephenson
EEF2	-0.640393	0	Myeloid	Healthy	Stephenson
HLA-DPB1	-0.675779	0	Myeloid	Healthy	Stephenson
FCER1A	-0.687631	0	Myeloid	Healthy	Stephenson
AC245014.3	-0.692162	0	Myeloid	Healthy	Stephenson
EEF1A1	-0.723114	0	Myeloid	Healthy	Stephenson
CCL4	-0.749179	2.84e-235	Myeloid	Healthy	Stephenson
IL1B	-0.789591	0	Myeloid	Healthy	Stephenson
MTRNR2L12	-1.13001	0	Myeloid	Healthy	Stephenson
IFI44L	0.920032	0	T	COVID	Stephenson
ISG15	0.838216	0	T	COVID	Stephenson
IFI6	0.800273	0	T	COVID	Stephenson
S100A8	0.796891	0	T	COVID	Stephenson
XAF1	0.753484	0	T	COVID	Stephenson
IFITM1	0.704359	0	T	COVID	Stephenson
LY6E	0.699353	0	T	COVID	Stephenson
S100A9	0.66875	0	T	COVID	Stephenson
MX1	0.647345	0	T	COVID	Stephenson
GZMB	0.5593	1.8e-303	T	COVID	Stephenson
MT2A	0.554784	0	T	COVID	Stephenson
IRF7	0.521725	0	T	COVID	Stephenson
CCL4	0.503978	1.07e-98	T	COVID	Stephenson
EIF2AK2	0.495542	0	T	COVID	Stephenson
IFITM2	0.447546	0	T	COVID	Stephenson
STAT1	0.440474	0	T	COVID	Stephenson
ISG20	0.430716	0	T	COVID	Stephenson
SP100	0.426097	0	T	COVID	Stephenson
NKG7	0.390311	6.48e-61	T	COVID	Stephenson
TRIM22	0.386778	0	T	COVID	Stephenson
PSME2	0.381783	0	T	COVID	Stephenson
PRF1	0.380937	3.95e-129	T	COVID	Stephenson
IFITM3	0.380915	0	T	COVID	Stephenson
MYL12A	0.37661	0	T	COVID	Stephenson
OAS1	0.370988	0	T	COVID	Stephenson
LGALS1	0.369009	8.29e-247	T	COVID	Stephenson
PTPRCAP	0.367959	0	T	COVID	Stephenson
CISH	0.362944	0	T	COVID	Stephenson
PARP9	0.357469	0	T	COVID	Stephenson
ARID5B	0.356371	0	T	COVID	Stephenson
SOCS3	0.354529	0	T	COVID	Stephenson
EPSTI1	0.350366	0	T	COVID	Stephenson
PIM1	0.349259	0	T	COVID	Stephenson
RNF213	0.344898	0	T	COVID	Stephenson
S100A11	0.338416	0	T	COVID	Stephenson
CYTIP	0.334316	0	T	COVID	Stephenson
BST2	0.333072	0	T	COVID	Stephenson
CALR	0.327474	0	T	COVID	Stephenson
GZMH	0.323271	7.42e-196	T	COVID	Stephenson
ADAR	0.31844	0	T	COVID	Stephenson
SMCHD1	0.317825	0	T	COVID	Stephenson
STK17B	0.315621	0	T	COVID	Stephenson
PLSCR1	0.313967	0	T	COVID	Stephenson
PRDM1	0.31305	0	T	COVID	Stephenson
NFKBIZ	0.310251	1.09e-270	T	COVID	Stephenson
MX2	0.310196	0	T	COVID	Stephenson
UBE2L6	0.304685	0	T	COVID	Stephenson
CD69	0.304229	0	T	COVID	Stephenson
PIM2	0.29965	0	T	COVID	Stephenson
BCL2	0.297616	0	T	COVID	Stephenson
HERPUD1	0.296025	4.03e-243	T	COVID	Stephenson
STAT3	0.287272	0	T	COVID	Stephenson
RPS10	0.284292	6.5e-13	T	COVID	Stephenson
LYZ	0.283128	1.22e-161	T	COVID	Stephenson
FGFBP2	0.280974	1.32e-127	T	COVID	Stephenson
SP110	0.280602	2.45e-300	T	COVID	Stephenson
CD55	0.279482	1.08e-238	T	COVID	Stephenson
NEAT1	0.278069	2.43e-190	T	COVID	Stephenson
SHISA5	0.271242	7.86e-298	T	COVID	Stephenson
SAMD9L	0.266345	0	T	COVID	Stephenson
IFI16	0.264974	5.16e-229	T	COVID	Stephenson
DRAP1	0.264347	0	T	COVID	Stephenson
HERC5	0.261526	0	T	COVID	Stephenson
IFI35	0.259009	8.72e-292	T	COVID	Stephenson
CYBA	0.258761	0	T	COVID	Stephenson
IFI44	0.258448	0	T	COVID	Stephenson
SAMD9	0.250411	5.88e-184	T	COVID	Stephenson
EEF2	-0.250506	0	T	Healthy	Stephenson
TOMM7	-0.250558	0	T	Healthy	Stephenson
RPL35A	-0.253598	0	T	Healthy	Stephenson
RPL22	-0.263206	0	T	Healthy	Stephenson
EIF3L	-0.265895	0	T	Healthy	Stephenson
RPS27A	-0.267579	0	T	Healthy	Stephenson
MT-ND1	-0.268441	0	T	Healthy	Stephenson
RPL9	-0.268835	0	T	Healthy	Stephenson
RPL27A	-0.275867	0	T	Healthy	Stephenson
MT-ND4L	-0.278234	0	T	Healthy	Stephenson
EEF1A1	-0.281527	0	T	Healthy	Stephenson
RPS6	-0.283353	0	T	Healthy	Stephenson
RPL7	-0.286491	0	T	Healthy	Stephenson
RPLP2	-0.288618	0	T	Healthy	Stephenson
RPL10A	-0.291	0	T	Healthy	Stephenson
RPL37A	-0.30161	0	T	Healthy	Stephenson
RPL37	-0.30164	0	T	Healthy	Stephenson
RPL13A	-0.30204	0	T	Healthy	Stephenson
MT-ATP8	-0.306568	0	T	Healthy	Stephenson
RPS14	-0.307885	0	T	Healthy	Stephenson
RPL38	-0.309437	0	T	Healthy	Stephenson
PCBP2	-0.322224	0	T	Healthy	Stephenson
RPL4	-0.330312	0	T	Healthy	Stephenson
RPL34	-0.333569	0	T	Healthy	Stephenson
MT-ND2	-0.334374	0	T	Healthy	Stephenson
RPS29	-0.35588	0	T	Healthy	Stephenson
RPS3A	-0.365438	0	T	Healthy	Stephenson
RPS2	-0.368548	0	T	Healthy	Stephenson
GZMK	-0.374832	0	T	Healthy	Stephenson
KLRB1	-0.376555	0	T	Healthy	Stephenson
RPL41	-0.376725	0	T	Healthy	Stephenson
RPL21	-0.393282	0	T	Healthy	Stephenson
MT-ND4	-0.405441	0	T	Healthy	Stephenson
MT-ND3	-0.415306	0	T	Healthy	Stephenson
MT-CO3	-0.417348	0	T	Healthy	Stephenson
RPS20	-0.41742	0	T	Healthy	Stephenson
MT-ND5	-0.439018	0	T	Healthy	Stephenson
MT-CO1	-0.46845	0	T	Healthy	Stephenson
MTRNR2L12	-0.472257	0	T	Healthy	Stephenson
MT-CYB	-0.548293	0	T	Healthy	Stephenson
MT-ATP6	-0.575835	0	T	Healthy	Stephenson
IGHG1	2.51489	1.88e-75	B	COVID	Stephenson
IGLV3-25	2.08118	7.34e-70	B	COVID	Stephenson
IGHA1	1.51707	8.57e-54	B	COVID	Stephenson
IFITM1	1.41939	0	B	COVID	Stephenson
IGKC	1.39156	7.23e-62	B	COVID	Stephenson
JCHAIN	1.36434	2.64e-40	B	COVID	Stephenson
MZB1	1.34342	4.02e-152	B	COVID	Stephenson
IGLV3-1	1.21197	2.49e-78	B	COVID	Stephenson
IGKV1-5	1.14473	2.25e-34	B	COVID	Stephenson
HSP90B1	1.11343	7.35e-131	B	COVID	Stephenson
IFI44L	1.05254	0	B	COVID	Stephenson
IGLC1	1.04203	5.2e-49	B	COVID	Stephenson
IGKV3-20	1.03874	1.92e-94	B	COVID	Stephenson
IGHV4-39	1.0196	3.14e-21	B	COVID	Stephenson
IGKV1-39	0.926574	1.32e-39	B	COVID	Stephenson
IGKV4-1	0.868579	2.46e-40	B	COVID	Stephenson
PPIB	0.832525	1.42e-152	B	COVID	Stephenson
IFI27	0.824683	3.89e-248	B	COVID	Stephenson
IGLV2-14	0.824087	9.77e-24	B	COVID	Stephenson
IGKV3-15	0.811267	2.24e-12	B	COVID	Stephenson
ISG15	0.805162	0	B	COVID	Stephenson
IFI6	0.788657	0	B	COVID	Stephenson
MYDGF	0.785754	5.76e-145	B	COVID	Stephenson
XAF1	0.782966	1.31e-296	B	COVID	Stephenson
FKBP11	0.748555	2.65e-199	B	COVID	Stephenson
S100A8	0.740872	7.44e-256	B	COVID	Stephenson
TXNDC5	0.732074	2.16e-218	B	COVID	Stephenson
IGHG3	0.727738	1.32e-09	B	COVID	Stephenson
MX1	0.718536	0	B	COVID	Stephenson
SDF2L1	0.71102	1.31e-178	B	COVID	Stephenson
IGHV1-2	0.709415	4.08e-31	B	COVID	Stephenson
SEC11C	0.708163	8.75e-82	B	COVID	Stephenson
SUB1	0.646993	2.54e-177	B	COVID	Stephenson
XBP1	0.645636	4.23e-170	B	COVID	Stephenson
IGKV3-11	0.643433	2.48e-19	B	COVID	Stephenson
PSME2	0.641262	2.75e-279	B	COVID	Stephenson
ISG20	0.640937	0	B	COVID	Stephenson
SSR3	0.621787	1.83e-120	B	COVID	Stephenson
IRF7	0.603737	1.28e-271	B	COVID	Stephenson
LY6E	0.590791	0	B	COVID	Stephenson
HSPA5	0.573715	4.81e-86	B	COVID	Stephenson
SEC61B	0.560732	1.11e-85	B	COVID	Stephenson
GAPDH	0.552814	1.92e-80	B	COVID	Stephenson
SPCS3	0.546532	2.03e-125	B	COVID	Stephenson
LMAN1	0.52798	6.1e-124	B	COVID	Stephenson
STAG3	0.525544	4.05e-93	B	COVID	Stephenson
[truncated: 288 more rows]
